# Supplementary material for: Fine-grained statistical structure of speech
Source: PLoS One. 2020 Mar 20;15(3):e0230233. doi: 10.1371/journal.pone.0230233 (PMC7083313; doi:10.1371/journal.pone.0230233)
Supplement: S1 Data — Minimal data for the data analyses. It contains the decomposition scores of 30k speech samples. (ZIP) [file pone.0230233.s005.zip]

Archive with 10 entries (7 files):
- README.md
- natural_dist/
- natural_dist/decomps.csv
- natural_dist/phns.csv
- phn_dist/
- phn_dist/decomps.csv
- phn_dist/phns.csv
- time_evolve/
- time_evolve/decomps.csv
- time_evolve/phns.csv
