# Supplementary material for: Fine-grained statistical structure of speech
Source: PLoS One. 2020 Mar 20;15(3):e0230233. doi: 10.1371/journal.pone.0230233 (PMC7083313; doi:10.1371/journal.pone.0230233)
Supplement: S1 Data — Minimal data for the data analyses. It contains the decomposition scores of 30k speech samples. (ZIP) [file pone.0230233.s005.zip › README.md]

Data for :
*Fine-grained statistical structure of speech*
Author: F. Deloche
Year: 2019

This folder contains three datasets: 
* *natural_dist* corresponds to a random sampling all throughout the TIMIT database (silences and closures excluded): 12000 samples
* *phn_dist* corresponds to a sampling that tries to take the same number of samples per phn: 12000 samples
* *time_evolve* is for the analysis of temporal evolution of decompositions within specific phonemes (4000 samples x8).


Each dataset contains 2 data files:
* *phns.csv* contains the ids with phn types (ARPABET notation) and gender (1:men, 2:women).
* *decomps.csv* contains the scores and rms values w.r.t. beta. With a time index for time-evolve
