# Supplementary material for: Fine-grained statistical structure of speech
Source: PLoS One. 2020 Mar 20;15(3):e0230233. doi: 10.1371/journal.pone.0230233 (PMC7083313; doi:10.1371/journal.pone.0230233)
Supplement: S1 Data — Minimal data for the data analyses. It contains the decomposition scores of 30k speech samples. (ZIP) [file pone.0230233.s005.zip › natural_dist/decomps.csv]

id	beta	h	rms
1	0.30000	2.29684	22.29589
1	0.40385	2.19566	22.29589
1	0.50769	2.33275	22.29589
1	0.61154	2.38421	22.29589
1	0.71538	2.40345	22.29589
1	0.81923	2.44881	22.29589
1	0.92308	2.50856	22.29589
1	1.02692	2.53224	22.29589
1	1.13077	2.72830	22.29589
1	1.20000	2.80982	22.29589
2	0.30000	7.39941	8.01285
2	0.40385	7.32474	8.01285
2	0.50769	7.37158	8.01285
2	0.61154	7.20307	8.01285
2	0.71538	7.34960	8.01285
2	0.81923	7.42126	8.01285
2	0.92308	7.55973	8.01285
2	1.02692	7.36748	8.01285
2	1.13077	7.43196	8.01285
2	1.20000	7.71795	8.01285
3	0.30000	4.50971	32.32985
3	0.40385	4.51630	32.32985
3	0.50769	4.53826	32.32985
3	0.61154	4.48303	32.32985
3	0.71538	4.43510	32.32985
3	0.81923	4.44410	32.32985
3	0.92308	4.37451	32.32985
3	1.02692	4.41432	32.32985
3	1.13077	4.41509	32.32985
3	1.20000	4.39364	32.32985
4	0.30000	9.92023	46.49236
4	0.40385	10.00449	46.49236
4	0.50769	10.37280	46.49236
4	0.61154	10.21009	46.49236
4	0.71538	10.25156	46.49236
4	0.81923	10.10614	46.49236
4	0.92308	10.27489	46.49236
4	1.02692	10.43660	46.49236
4	1.13077	10.17402	46.49236
4	1.20000	10.12419	46.49236
5	0.30000	4.28914	53.97060
5	0.40385	4.24207	53.97060
5	0.50769	4.21178	53.97060
5	0.61154	4.25473	53.97060
5	0.71538	4.32232	53.97060
5	0.81923	4.49111	53.97060
5	0.92308	4.38566	53.97060
5	1.02692	4.60414	53.97060
5	1.13077	4.71298	53.97060
5	1.20000	4.89595	53.97060
6	0.30000	6.84739	45.63139
6	0.40385	6.68237	45.63139
6	0.50769	6.60528	45.63139
6	0.61154	6.55239	45.63139
6	0.71538	6.56061	45.63139
6	0.81923	6.54952	45.63139
6	0.92308	6.50568	45.63139
6	1.02692	6.47335	45.63139
6	1.13077	6.63248	45.63139
6	1.20000	6.50618	45.63139
7	0.30000	6.74614	8.78413
7	0.40385	6.42724	8.78413
7	0.50769	6.73109	8.78413
7	0.61154	6.62825	8.78413
7	0.71538	6.74301	8.78413
7	0.81923	6.99461	8.78413
7	0.92308	7.12772	8.78413
7	1.02692	7.14884	8.78413
7	1.13077	7.33473	8.78413
7	1.20000	7.35426	8.78413
8	0.30000	3.90410	26.48473
8	0.40385	3.89319	26.48473
8	0.50769	4.02709	26.48473
8	0.61154	3.99095	26.48473
8	0.71538	3.96511	26.48473
8	0.81923	4.21996	26.48473
8	0.92308	4.27367	26.48473
8	1.02692	4.54857	26.48473
8	1.13077	4.47956	26.48473
8	1.20000	4.53952	26.48473
9	0.30000	2.97539	34.95947
9	0.40385	3.04097	34.95947
9	0.50769	3.01893	34.95947
9	0.61154	2.98934	34.95947
9	0.71538	3.07825	34.95947
9	0.81923	3.02057	34.95947
9	0.92308	3.01207	34.95947
9	1.02692	3.17538	34.95947
9	1.13077	3.31820	34.95947
9	1.20000	3.38598	34.95947
10	0.30000	8.90095	1.55523
10	0.40385	8.75763	1.55523
10	0.50769	8.65206	1.55523
10	0.61154	9.04782	1.55523
10	0.71538	8.80480	1.55523
10	0.81923	8.73607	1.55523
10	0.92308	8.90135	1.55523
10	1.02692	8.79604	1.55523
10	1.13077	8.87313	1.55523
10	1.20000	8.77480	1.55523
11	0.30000	5.22051	9.18591
11	0.40385	5.12831	9.18591
11	0.50769	5.15525	9.18591
11	0.61154	5.04251	9.18591
11	0.71538	5.06029	9.18591
11	0.81923	4.94248	9.18591
11	0.92308	5.19875	9.18591
11	1.02692	5.03741	9.18591
11	1.13077	5.22016	9.18591
11	1.20000	5.13752	9.18591
12	0.30000	4.80928	445.58393
12	0.40385	4.75347	445.58393
12	0.50769	4.54606	445.58393
12	0.61154	4.65788	445.58393
12	0.71538	4.61318	445.58393
12	0.81923	4.49020	445.58393
12	0.92308	4.72599	445.58393
12	1.02692	4.49528	445.58393
12	1.13077	4.58847	445.58393
12	1.20000	4.67503	445.58393
13	0.30000	6.18580	24.57417
13	0.40385	6.18735	24.57417
13	0.50769	6.11813	24.57417
13	0.61154	6.26336	24.57417
13	0.71538	6.06540	24.57417
13	0.81923	6.16346	24.57417
13	0.92308	6.10487	24.57417
13	1.02692	6.04706	24.57417
13	1.13077	6.23113	24.57417
13	1.20000	5.99737	24.57417
14	0.30000	5.71522	87.65007
14	0.40385	5.35835	87.65007
14	0.50769	5.42656	87.65007
14	0.61154	5.47561	87.65007
14	0.71538	5.27376	87.65007
14	0.81923	5.24737	87.65007
14	0.92308	5.11972	87.65007
14	1.02692	5.12511	87.65007
14	1.13077	5.30594	87.65007
14	1.20000	5.25638	87.65007
15	0.30000	4.13598	19.93741
15	0.40385	4.01622	19.93741
15	0.50769	4.06920	19.93741
15	0.61154	4.13738	19.93741
15	0.71538	4.19294	19.93741
15	0.81923	4.14385	19.93741
15	0.92308	4.25629	19.93741
15	1.02692	4.30958	19.93741
15	1.13077	4.24061	19.93741
15	1.20000	4.33382	19.93741
16	0.30000	9.38300	3.42103
16	0.40385	9.33917	3.42103
16	0.50769	9.60490	3.42103
16	0.61154	9.54881	3.42103
16	0.71538	9.37378	3.42103
16	0.81923	9.64607	3.42103
16	0.92308	9.58191	3.42103
16	1.02692	9.52451	3.42103
16	1.13077	9.42682	3.42103
16	1.20000	9.47430	3.42103
17	0.30000	5.99757	35.73281
17	0.40385	6.00967	35.73281
17	0.50769	5.55956	35.73281
17	0.61154	5.69074	35.73281
17	0.71538	5.76927	35.73281
17	0.81923	5.67513	35.73281
17	0.92308	5.66130	35.73281
17	1.02692	5.52757	35.73281
17	1.13077	5.59752	35.73281
17	1.20000	5.62333	35.73281
18	0.30000	5.10145	85.87691
18	0.40385	5.16243	85.87691
18	0.50769	5.24587	85.87691
18	0.61154	5.06807	85.87691
18	0.71538	5.05186	85.87691
18	0.81923	5.02831	85.87691
18	0.92308	5.01072	85.87691
18	1.02692	5.15651	85.87691
18	1.13077	5.08896	85.87691
18	1.20000	5.23617	85.87691
19	0.30000	5.58441	111.67499
19	0.40385	5.45750	111.67499
19	0.50769	5.36543	111.67499
19	0.61154	5.32081	111.67499
19	0.71538	5.25623	111.67499
19	0.81923	5.34335	111.67499
19	0.92308	5.09613	111.67499
19	1.02692	5.24169	111.67499
19	1.13077	5.43554	111.67499
19	1.20000	5.60645	111.67499
20	0.30000	9.39813	1.54248
20	0.40385	9.90595	1.54248
20	0.50769	9.59399	1.54248
20	0.61154	9.90195	1.54248
20	0.71538	9.55692	1.54248
20	0.81923	9.41149	1.54248
20	0.92308	9.44467	1.54248
20	1.02692	9.61025	1.54248
20	1.13077	9.85371	1.54248
20	1.20000	9.35073	1.54248
21	0.30000	4.83688	219.48674
21	0.40385	4.65383	219.48674
21	0.50769	4.64326	219.48674
21	0.61154	4.53853	219.48674
21	0.71538	4.63672	219.48674
21	0.81923	4.57411	219.48674
21	0.92308	4.50189	219.48674
21	1.02692	4.70949	219.48674
21	1.13077	4.46329	219.48674
21	1.20000	4.55076	219.48674
22	0.30000	7.47872	291.62791
22	0.40385	7.45851	291.62791
22	0.50769	7.40133	291.62791
22	0.61154	7.40208	291.62791
22	0.71538	7.38205	291.62791
22	0.81923	7.24425	291.62791
22	0.92308	7.44116	291.62791
22	1.02692	7.64445	291.62791
22	1.13077	7.11359	291.62791
22	1.20000	7.46451	291.62791
23	0.30000	9.50808	130.08414
23	0.40385	9.46364	130.08414
23	0.50769	9.49901	130.08414
23	0.61154	9.61889	130.08414
23	0.71538	9.61415	130.08414
23	0.81923	9.72035	130.08414
23	0.92308	9.64653	130.08414
23	1.02692	9.75123	130.08414
23	1.13077	9.70331	130.08414
23	1.20000	9.74424	130.08414
24	0.30000	6.07254	656.85582
24	0.40385	6.10579	656.85582
24	0.50769	6.02300	656.85582
24	0.61154	6.02852	656.85582
24	0.71538	6.04363	656.85582
24	0.81923	6.08881	656.85582
24	0.92308	6.14069	656.85582
24	1.02692	6.22269	656.85582
24	1.13077	6.36186	656.85582
24	1.20000	6.23591	656.85582
25	0.30000	4.38498	490.45004
25	0.40385	4.54748	490.45004
25	0.50769	4.64064	490.45004
25	0.61154	4.63045	490.45004
25	0.71538	4.52641	490.45004
25	0.81923	4.70528	490.45004
25	0.92308	4.74709	490.45004
25	1.02692	4.77167	490.45004
25	1.13077	4.91723	490.45004
25	1.20000	4.95481	490.45004
26	0.30000	2.02971	31.84716
26	0.40385	2.00633	31.84716
26	0.50769	1.96370	31.84716
26	0.61154	2.02620	31.84716
26	0.71538	2.01066	31.84716
26	0.81923	1.92687	31.84716
26	0.92308	2.03839	31.84716
26	1.02692	2.04073	31.84716
26	1.13077	2.13528	31.84716
26	1.20000	2.15469	31.84716
27	0.30000	6.31617	108.62793
27	0.40385	6.25063	108.62793
27	0.50769	6.24814	108.62793
27	0.61154	6.28941	108.62793
27	0.71538	6.16169	108.62793
27	0.81923	6.18467	108.62793
27	0.92308	6.10991	108.62793
27	1.02692	6.17161	108.62793
27	1.13077	6.12110	108.62793
27	1.20000	6.08020	108.62793
28	0.30000	4.99931	150.82725
28	0.40385	4.97615	150.82725
28	0.50769	5.16821	150.82725
28	0.61154	5.18363	150.82725
28	0.71538	5.00449	150.82725
28	0.81923	5.22141	150.82725
28	0.92308	5.04014	150.82725
28	1.02692	5.17428	150.82725
28	1.13077	5.21005	150.82725
28	1.20000	5.23503	150.82725
29	0.30000	9.30327	182.84228
29	0.40385	9.53487	182.84228
29	0.50769	9.39255	182.84228
29	0.61154	9.38420	182.84228
29	0.71538	9.16421	182.84228
29	0.81923	9.31748	182.84228
29	0.92308	9.05906	182.84228
29	1.02692	9.08054	182.84228
29	1.13077	9.08178	182.84228
29	1.20000	9.13916	182.84228
30	0.30000	5.20482	58.47055
30	0.40385	5.14937	58.47055
30	0.50769	5.08345	58.47055
30	0.61154	5.04170	58.47055
30	0.71538	4.97938	58.47055
30	0.81923	4.96476	58.47055
30	0.92308	5.01318	58.47055
30	1.02692	5.08455	58.47055
30	1.13077	4.99235	58.47055
30	1.20000	5.10981	58.47055
31	0.30000	8.53975	12.61195
31	0.40385	8.53657	12.61195
31	0.50769	8.73585	12.61195
31	0.61154	8.24181	12.61195
31	0.71538	8.19313	12.61195
31	0.81923	8.18023	12.61195
31	0.92308	8.15001	12.61195
31	1.02692	8.18924	12.61195
31	1.13077	8.28481	12.61195
31	1.20000	8.08690	12.61195
32	0.30000	6.33136	112.13690
32	0.40385	6.09429	112.13690
32	0.50769	6.14336	112.13690
32	0.61154	6.08117	112.13690
32	0.71538	6.01757	112.13690
32	0.81923	6.18297	112.13690
32	0.92308	6.17461	112.13690
32	1.02692	6.09108	112.13690
32	1.13077	6.06090	112.13690
32	1.20000	6.03534	112.13690
33	0.30000	7.58588	63.94342
33	0.40385	7.63983	63.94342
33	0.50769	7.52818	63.94342
33	0.61154	7.54180	63.94342
33	0.71538	7.55625	63.94342
33	0.81923	7.57220	63.94342
33	0.92308	7.45622	63.94342
33	1.02692	7.57032	63.94342
33	1.13077	7.71952	63.94342
33	1.20000	8.09226	63.94342
34	0.30000	4.66844	155.73470
34	0.40385	4.54500	155.73470
34	0.50769	4.54283	155.73470
34	0.61154	4.64132	155.73470
34	0.71538	4.65930	155.73470
34	0.81923	4.77433	155.73470
34	0.92308	4.86616	155.73470
34	1.02692	4.78323	155.73470
34	1.13077	4.80242	155.73470
34	1.20000	4.80534	155.73470
35	0.30000	4.67636	214.95749
35	0.40385	4.42335	214.95749
35	0.50769	4.46936	214.95749
35	0.61154	4.47954	214.95749
35	0.71538	4.57272	214.95749
35	0.81923	4.44883	214.95749
35	0.92308	4.60458	214.95749
35	1.02692	4.61975	214.95749
35	1.13077	4.66468	214.95749
35	1.20000	4.74759	214.95749
36	0.30000	8.52589	14.49938
36	0.40385	8.30259	14.49938
36	0.50769	8.09280	14.49938
36	0.61154	7.64655	14.49938
36	0.71538	7.84630	14.49938
36	0.81923	8.02642	14.49938
36	0.92308	7.92615	14.49938
36	1.02692	7.29558	14.49938
36	1.13077	7.53529	14.49938
36	1.20000	7.08178	14.49938
37	0.30000	3.22791	244.67397
37	0.40385	3.12863	244.67397
37	0.50769	3.19207	244.67397
37	0.61154	3.15542	244.67397
37	0.71538	3.20023	244.67397
37	0.81923	3.23362	244.67397
37	0.92308	3.28003	244.67397
37	1.02692	3.18485	244.67397
37	1.13077	3.27219	244.67397
37	1.20000	3.17212	244.67397
38	0.30000	4.30699	202.57262
38	0.40385	4.34422	202.57262
38	0.50769	4.20570	202.57262
38	0.61154	4.24711	202.57262
38	0.71538	4.30237	202.57262
38	0.81923	4.48785	202.57262
38	0.92308	4.39928	202.57262
38	1.02692	4.51928	202.57262
38	1.13077	4.40611	202.57262
38	1.20000	4.47403	202.57262
39	0.30000	9.18940	70.99617
39	0.40385	9.21814	70.99617
39	0.50769	9.11281	70.99617
39	0.61154	9.03711	70.99617
39	0.71538	8.99055	70.99617
39	0.81923	9.11832	70.99617
39	0.92308	8.92300	70.99617
39	1.02692	8.89371	70.99617
39	1.13077	9.51129	70.99617
39	1.20000	9.24506	70.99617
40	0.30000	8.65237	482.97977
40	0.40385	8.66270	482.97977
40	0.50769	8.38979	482.97977
40	0.61154	8.61251	482.97977
40	0.71538	8.73364	482.97977
40	0.81923	8.44167	482.97977
40	0.92308	8.19000	482.97977
40	1.02692	8.36553	482.97977
40	1.13077	8.34715	482.97977
40	1.20000	8.55871	482.97977
41	0.30000	3.06479	109.62219
41	0.40385	2.97419	109.62219
41	0.50769	2.97140	109.62219
41	0.61154	3.00342	109.62219
41	0.71538	2.92798	109.62219
41	0.81923	2.94790	109.62219
41	0.92308	2.80082	109.62219
41	1.02692	2.96430	109.62219
41	1.13077	2.78861	109.62219
41	1.20000	2.88165	109.62219
42	0.30000	4.87711	166.52353
42	0.40385	4.95170	166.52353
42	0.50769	4.79572	166.52353
42	0.61154	4.83861	166.52353
42	0.71538	4.84216	166.52353
42	0.81923	4.61708	166.52353
42	0.92308	4.78912	166.52353
42	1.02692	4.77730	166.52353
42	1.13077	4.64497	166.52353
42	1.20000	4.72314	166.52353
43	0.30000	5.42674	79.93629
43	0.40385	5.18994	79.93629
43	0.50769	5.11793	79.93629
43	0.61154	5.11278	79.93629
43	0.71538	5.10559	79.93629
43	0.81923	5.07646	79.93629
43	0.92308	5.04876	79.93629
43	1.02692	4.95285	79.93629
43	1.13077	4.86648	79.93629
43	1.20000	4.96170	79.93629
44	0.30000	3.40065	68.13743
44	0.40385	3.28031	68.13743
44	0.50769	3.43164	68.13743
44	0.61154	3.46330	68.13743
44	0.71538	3.29609	68.13743
44	0.81923	3.27844	68.13743
44	0.92308	3.28604	68.13743
44	1.02692	3.27900	68.13743
44	1.13077	3.25959	68.13743
44	1.20000	3.20416	68.13743
45	0.30000	4.16985	60.59985
45	0.40385	4.10739	60.59985
45	0.50769	3.96378	60.59985
45	0.61154	3.69945	60.59985
45	0.71538	3.79405	60.59985
45	0.81923	3.83996	60.59985
45	0.92308	3.62430	60.59985
45	1.02692	3.52936	60.59985
45	1.13077	3.40138	60.59985
45	1.20000	3.43534	60.59985
46	0.30000	9.91634	23.39715
46	0.40385	9.87474	23.39715
46	0.50769	9.89690	23.39715
46	0.61154	10.08379	23.39715
46	0.71538	10.00835	23.39715
46	0.81923	9.98370	23.39715
46	0.92308	9.83726	23.39715
46	1.02692	9.86741	23.39715
46	1.13077	9.98601	23.39715
46	1.20000	9.75031	23.39715
47	0.30000	7.91677	36.26444
47	0.40385	7.86427	36.26444
47	0.50769	7.80185	36.26444
47	0.61154	7.80168	36.26444
47	0.71538	7.55387	36.26444
47	0.81923	7.64365	36.26444
47	0.92308	7.68533	36.26444
47	1.02692	7.67026	36.26444
47	1.13077	7.49113	36.26444
47	1.20000	7.45572	36.26444
48	0.30000	5.85320	18.50765
48	0.40385	5.94616	18.50765
48	0.50769	5.87488	18.50765
48	0.61154	5.91607	18.50765
48	0.71538	5.99868	18.50765
48	0.81923	6.06416	18.50765
48	0.92308	5.95348	18.50765
48	1.02692	6.15230	18.50765
48	1.13077	5.92239	18.50765
48	1.20000	6.04565	18.50765
49	0.30000	7.24037	14.51912
49	0.40385	7.59445	14.51912
49	0.50769	7.18435	14.51912
49	0.61154	7.17616	14.51912
49	0.71538	7.24400	14.51912
49	0.81923	7.33044	14.51912
49	0.92308	7.09046	14.51912
49	1.02692	7.18236	14.51912
49	1.13077	7.12815	14.51912
49	1.20000	7.13343	14.51912
50	0.30000	5.07664	332.42250
50	0.40385	5.16820	332.42250
50	0.50769	4.92160	332.42250
50	0.61154	5.01868	332.42250
50	0.71538	4.92088	332.42250
50	0.81923	4.94761	332.42250
50	0.92308	4.89619	332.42250
50	1.02692	5.05082	332.42250
50	1.13077	5.00104	332.42250
50	1.20000	5.03482	332.42250
51	0.30000	5.42203	459.57264
51	0.40385	5.28054	459.57264
51	0.50769	5.40717	459.57264
51	0.61154	5.42381	459.57264
51	0.71538	5.35551	459.57264
51	0.81923	5.27384	459.57264
51	0.92308	5.44602	459.57264
51	1.02692	5.33868	459.57264
51	1.13077	5.54016	459.57264
51	1.20000	5.44934	459.57264
52	0.30000	6.35066	69.16037
52	0.40385	6.41432	69.16037
52	0.50769	6.47411	69.16037
52	0.61154	6.48320	69.16037
52	0.71538	6.52046	69.16037
52	0.81923	6.46894	69.16037
52	0.92308	6.31942	69.16037
52	1.02692	6.54792	69.16037
52	1.13077	6.40606	69.16037
52	1.20000	6.46857	69.16037
53	0.30000	6.03579	57.12043
53	0.40385	5.92369	57.12043
53	0.50769	6.16139	57.12043
53	0.61154	6.00844	57.12043
53	0.71538	5.85537	57.12043
53	0.81923	6.11117	57.12043
53	0.92308	5.93427	57.12043
53	1.02692	6.34881	57.12043
53	1.13077	6.19538	57.12043
53	1.20000	6.07662	57.12043
54	0.30000	7.07310	17.18023
54	0.40385	7.14019	17.18023
54	0.50769	6.86835	17.18023
54	0.61154	6.89407	17.18023
54	0.71538	6.92804	17.18023
54	0.81923	6.90688	17.18023
54	0.92308	6.83305	17.18023
54	1.02692	6.80566	17.18023
54	1.13077	6.61956	17.18023
54	1.20000	6.67524	17.18023
55	0.30000	6.99881	298.36399
55	0.40385	6.85903	298.36399
55	0.50769	7.15521	298.36399
55	0.61154	6.79633	298.36399
55	0.71538	6.66581	298.36399
55	0.81923	6.91799	298.36399
55	0.92308	6.92745	298.36399
55	1.02692	6.70214	298.36399
55	1.13077	6.76790	298.36399
55	1.20000	7.05624	298.36399
56	0.30000	8.57801	214.98222
56	0.40385	8.58065	214.98222
56	0.50769	8.61294	214.98222
56	0.61154	8.73886	214.98222
56	0.71538	8.66130	214.98222
56	0.81923	8.60054	214.98222
56	0.92308	8.46146	214.98222
56	1.02692	8.93237	214.98222
56	1.13077	8.68001	214.98222
56	1.20000	8.55045	214.98222
57	0.30000	3.20281	120.78240
57	0.40385	3.16266	120.78240
57	0.50769	3.10054	120.78240
57	0.61154	3.13361	120.78240
57	0.71538	3.08013	120.78240
57	0.81923	3.09068	120.78240
57	0.92308	3.04904	120.78240
57	1.02692	2.99822	120.78240
57	1.13077	3.09167	120.78240
57	1.20000	3.08375	120.78240
58	0.30000	5.61946	140.39284
58	0.40385	5.55877	140.39284
58	0.50769	5.56029	140.39284
58	0.61154	5.41255	140.39284
58	0.71538	5.55548	140.39284
58	0.81923	5.63142	140.39284
58	0.92308	5.59250	140.39284
58	1.02692	5.63245	140.39284
58	1.13077	5.41019	140.39284
58	1.20000	5.76155	140.39284
59	0.30000	5.93269	88.86709
59	0.40385	6.13328	88.86709
59	0.50769	6.13206	88.86709
59	0.61154	6.06264	88.86709
59	0.71538	6.08457	88.86709
59	0.81923	6.15623	88.86709
59	0.92308	6.08071	88.86709
59	1.02692	6.35667	88.86709
59	1.13077	6.54537	88.86709
59	1.20000	6.60164	88.86709
60	0.30000	5.23789	137.78818
60	0.40385	5.26771	137.78818
60	0.50769	5.10503	137.78818
60	0.61154	5.19833	137.78818
60	0.71538	5.10794	137.78818
60	0.81923	5.29338	137.78818
60	0.92308	5.23468	137.78818
60	1.02692	5.29996	137.78818
60	1.13077	5.33343	137.78818
60	1.20000	5.28555	137.78818
61	0.30000	8.41095	87.73674
61	0.40385	8.70787	87.73674
61	0.50769	8.54645	87.73674
61	0.61154	8.41925	87.73674
61	0.71538	8.68259	87.73674
61	0.81923	8.61772	87.73674
61	0.92308	8.55798	87.73674
61	1.02692	8.46267	87.73674
61	1.13077	8.69211	87.73674
61	1.20000	8.13729	87.73674
62	0.30000	8.74663	43.24866
62	0.40385	8.74903	43.24866
62	0.50769	8.46318	43.24866
62	0.61154	8.40935	43.24866
62	0.71538	8.37568	43.24866
62	0.81923	8.39033	43.24866
62	0.92308	8.24089	43.24866
62	1.02692	8.12760	43.24866
62	1.13077	7.94197	43.24866
62	1.20000	8.12785	43.24866
63	0.30000	4.61210	76.10250
63	0.40385	4.51007	76.10250
63	0.50769	4.37737	76.10250
63	0.61154	4.25553	76.10250
63	0.71538	4.20444	76.10250
63	0.81923	4.09221	76.10250
63	0.92308	4.04308	76.10250
63	1.02692	4.12383	76.10250
63	1.13077	4.09900	76.10250
63	1.20000	4.02227	76.10250
64	0.30000	5.10723	134.02993
64	0.40385	5.25751	134.02993
64	0.50769	5.16239	134.02993
64	0.61154	4.95495	134.02993
64	0.71538	5.04405	134.02993
64	0.81923	5.18704	134.02993
64	0.92308	5.14610	134.02993
64	1.02692	4.99869	134.02993
64	1.13077	5.08583	134.02993
64	1.20000	5.09055	134.02993
65	0.30000	2.87916	185.13519
65	0.40385	2.85217	185.13519
65	0.50769	2.82866	185.13519
65	0.61154	2.86265	185.13519
65	0.71538	2.96639	185.13519
65	0.81923	3.03460	185.13519
65	0.92308	2.98543	185.13519
65	1.02692	3.24087	185.13519
65	1.13077	3.22754	185.13519
65	1.20000	3.38755	185.13519
66	0.30000	3.16025	78.72961
66	0.40385	3.23077	78.72961
66	0.50769	3.31759	78.72961
66	0.61154	3.10662	78.72961
66	0.71538	3.05243	78.72961
66	0.81923	3.19200	78.72961
66	0.92308	3.08946	78.72961
66	1.02692	3.04426	78.72961
66	1.13077	3.06467	78.72961
66	1.20000	3.10741	78.72961
67	0.30000	4.73709	9.01133
67	0.40385	4.82080	9.01133
67	0.50769	4.80544	9.01133
67	0.61154	4.75844	9.01133
67	0.71538	4.80409	9.01133
67	0.81923	4.81928	9.01133
67	0.92308	5.01083	9.01133
67	1.02692	5.08551	9.01133
67	1.13077	5.04280	9.01133
67	1.20000	5.00203	9.01133
68	0.30000	5.79202	11.16467
68	0.40385	5.89314	11.16467
68	0.50769	5.56955	11.16467
68	0.61154	5.55145	11.16467
68	0.71538	5.53861	11.16467
68	0.81923	5.54780	11.16467
68	0.92308	5.26877	11.16467
68	1.02692	5.34522	11.16467
68	1.13077	5.36123	11.16467
68	1.20000	5.23544	11.16467
69	0.30000	9.79946	4.81245
69	0.40385	9.79443	4.81245
69	0.50769	9.91479	4.81245
69	0.61154	9.99245	4.81245
69	0.71538	9.92749	4.81245
69	0.81923	10.03777	4.81245
69	0.92308	9.80705	4.81245
69	1.02692	9.76429	4.81245
69	1.13077	9.79183	4.81245
69	1.20000	9.78147	4.81245
70	0.30000	8.80133	299.08455
70	0.40385	8.81630	299.08455
70	0.50769	8.64879	299.08455
70	0.61154	8.39681	299.08455
70	0.71538	8.75104	299.08455
70	0.81923	8.49467	299.08455
70	0.92308	8.39163	299.08455
70	1.02692	8.78196	299.08455
70	1.13077	8.45331	299.08455
70	1.20000	8.65476	299.08455
71	0.30000	7.11657	6.56042
71	0.40385	6.96558	6.56042
71	0.50769	7.00532	6.56042
71	0.61154	6.88087	6.56042
71	0.71538	6.70037	6.56042
71	0.81923	6.72436	6.56042
71	0.92308	6.42202	6.56042
71	1.02692	6.52232	6.56042
71	1.13077	6.27390	6.56042
71	1.20000	6.28014	6.56042
72	0.30000	5.96120	8.11132
72	0.40385	5.84075	8.11132
72	0.50769	5.80661	8.11132
72	0.61154	5.69866	8.11132
72	0.71538	5.41511	8.11132
72	0.81923	5.32559	8.11132
72	0.92308	5.43905	8.11132
72	1.02692	5.53284	8.11132
72	1.13077	5.40299	8.11132
72	1.20000	5.39070	8.11132
73	0.30000	6.04804	5.66594
73	0.40385	5.92282	5.66594
73	0.50769	5.71817	5.66594
73	0.61154	5.91257	5.66594
73	0.71538	5.65724	5.66594
73	0.81923	5.66769	5.66594
73	0.92308	5.58973	5.66594
73	1.02692	5.37632	5.66594
73	1.13077	5.50621	5.66594
73	1.20000	5.43250	5.66594
74	0.30000	4.10835	10.33864
74	0.40385	4.03062	10.33864
74	0.50769	3.96848	10.33864
74	0.61154	4.02999	10.33864
74	0.71538	3.96107	10.33864
74	0.81923	4.06721	10.33864
74	0.92308	3.93606	10.33864
74	1.02692	3.90171	10.33864
74	1.13077	3.94161	10.33864
74	1.20000	3.91306	10.33864
75	0.30000	4.30902	37.17305
75	0.40385	4.20671	37.17305
75	0.50769	4.13866	37.17305
75	0.61154	4.13041	37.17305
75	0.71538	4.25565	37.17305
75	0.81923	4.17904	37.17305
75	0.92308	4.18378	37.17305
75	1.02692	4.18544	37.17305
75	1.13077	4.06555	37.17305
75	1.20000	4.18983	37.17305
76	0.30000	7.51292	136.39515
76	0.40385	7.51012	136.39515
76	0.50769	7.36661	136.39515
76	0.61154	7.18700	136.39515
76	0.71538	6.99589	136.39515
76	0.81923	7.07237	136.39515
76	0.92308	7.01861	136.39515
76	1.02692	7.10956	136.39515
76	1.13077	6.90826	136.39515
76	1.20000	6.93623	136.39515
77	0.30000	5.51771	313.86757
77	0.40385	5.32214	313.86757
77	0.50769	5.29327	313.86757
77	0.61154	5.54612	313.86757
77	0.71538	5.40597	313.86757
77	0.81923	5.34493	313.86757
77	0.92308	5.33312	313.86757
77	1.02692	5.37976	313.86757
77	1.13077	5.56750	313.86757
77	1.20000	5.49487	313.86757
78	0.30000	6.65771	48.47561
78	0.40385	6.64171	48.47561
78	0.50769	6.65712	48.47561
78	0.61154	6.67344	48.47561
78	0.71538	6.63031	48.47561
78	0.81923	6.51944	48.47561
78	0.92308	6.45272	48.47561
78	1.02692	6.30941	48.47561
78	1.13077	6.50846	48.47561
78	1.20000	6.18573	48.47561
79	0.30000	3.96627	163.70134
79	0.40385	4.00690	163.70134
79	0.50769	4.09748	163.70134
79	0.61154	3.99159	163.70134
79	0.71538	3.81083	163.70134
79	0.81923	3.97141	163.70134
79	0.92308	3.89411	163.70134
79	1.02692	3.84531	163.70134
79	1.13077	3.92542	163.70134
79	1.20000	3.88008	163.70134
80	0.30000	5.56781	231.01380
80	0.40385	5.48575	231.01380
80	0.50769	5.40501	231.01380
80	0.61154	5.37583	231.01380
80	0.71538	5.46121	231.01380
80	0.81923	5.31121	231.01380
80	0.92308	5.47709	231.01380
80	1.02692	5.26907	231.01380
80	1.13077	5.24659	231.01380
80	1.20000	5.23558	231.01380
81	0.30000	5.97602	23.64085
81	0.40385	5.81138	23.64085
81	0.50769	5.50579	23.64085
81	0.61154	5.38366	23.64085
81	0.71538	5.18657	23.64085
81	0.81923	5.02990	23.64085
81	0.92308	5.01527	23.64085
81	1.02692	4.86767	23.64085
81	1.13077	4.81301	23.64085
81	1.20000	4.88355	23.64085
82	0.30000	3.45490	22.57226
82	0.40385	3.37324	22.57226
82	0.50769	3.58477	22.57226
82	0.61154	3.73029	22.57226
82	0.71538	3.76937	22.57226
82	0.81923	3.78316	22.57226
82	0.92308	3.84722	22.57226
82	1.02692	3.83944	22.57226
82	1.13077	3.95283	22.57226
82	1.20000	4.01548	22.57226
83	0.30000	4.77718	179.98032
83	0.40385	4.74475	179.98032
83	0.50769	4.78753	179.98032
83	0.61154	4.96634	179.98032
83	0.71538	5.03695	179.98032
83	0.81923	4.94151	179.98032
83	0.92308	5.04693	179.98032
83	1.02692	5.05773	179.98032
83	1.13077	5.16669	179.98032
83	1.20000	5.10495	179.98032
84	0.30000	8.81987	400.02598
84	0.40385	8.67117	400.02598
84	0.50769	8.68996	400.02598
84	0.61154	8.68446	400.02598
84	0.71538	8.77467	400.02598
84	0.81923	8.38018	400.02598
84	0.92308	8.36373	400.02598
84	1.02692	8.46220	400.02598
84	1.13077	8.76858	400.02598
84	1.20000	8.40966	400.02598
85	0.30000	5.09292	22.64961
85	0.40385	5.26942	22.64961
85	0.50769	5.10894	22.64961
85	0.61154	5.23817	22.64961
85	0.71538	5.27602	22.64961
85	0.81923	5.13688	22.64961
85	0.92308	5.27497	22.64961
85	1.02692	5.42521	22.64961
85	1.13077	5.38713	22.64961
85	1.20000	5.25292	22.64961
86	0.30000	2.00748	72.63391
86	0.40385	1.90299	72.63391
86	0.50769	1.93112	72.63391
86	0.61154	2.06055	72.63391
86	0.71538	1.98692	72.63391
86	0.81923	2.03653	72.63391
86	0.92308	2.00726	72.63391
86	1.02692	2.09166	72.63391
86	1.13077	2.11295	72.63391
86	1.20000	2.17422	72.63391
87	0.30000	2.14011	65.15225
87	0.40385	2.13454	65.15225
87	0.50769	2.10618	65.15225
87	0.61154	2.17566	65.15225
87	0.71538	2.11643	65.15225
87	0.81923	2.14348	65.15225
87	0.92308	2.07455	65.15225
87	1.02692	2.17662	65.15225
87	1.13077	2.24719	65.15225
87	1.20000	2.31626	65.15225
88	0.30000	4.90772	36.03710
88	0.40385	4.85481	36.03710
88	0.50769	4.79781	36.03710
88	0.61154	4.72027	36.03710
88	0.71538	4.53614	36.03710
88	0.81923	4.66487	36.03710
88	0.92308	4.56159	36.03710
88	1.02692	4.39918	36.03710
88	1.13077	4.54932	36.03710
88	1.20000	4.50916	36.03710
89	0.30000	4.89916	10.11096
89	0.40385	4.70382	10.11096
89	0.50769	4.76280	10.11096
89	0.61154	4.73227	10.11096
89	0.71538	4.70627	10.11096
89	0.81923	4.68542	10.11096
89	0.92308	4.58624	10.11096
89	1.02692	4.72287	10.11096
89	1.13077	4.78194	10.11096
89	1.20000	4.73415	10.11096
90	0.30000	9.72084	83.15213
90	0.40385	9.53174	83.15213
90	0.50769	9.55855	83.15213
90	0.61154	9.67615	83.15213
90	0.71538	9.88926	83.15213
90	0.81923	9.64155	83.15213
90	0.92308	9.81617	83.15213
90	1.02692	9.78992	83.15213
90	1.13077	9.55390	83.15213
90	1.20000	9.57248	83.15213
91	0.30000	5.98399	30.96221
91	0.40385	5.84938	30.96221
91	0.50769	5.89402	30.96221
91	0.61154	5.93624	30.96221
91	0.71538	5.83958	30.96221
91	0.81923	5.77736	30.96221
91	0.92308	5.75323	30.96221
91	1.02692	5.84861	30.96221
91	1.13077	5.99480	30.96221
91	1.20000	5.76836	30.96221
92	0.30000	7.48427	6.82237
92	0.40385	7.28535	6.82237
92	0.50769	7.25349	6.82237
92	0.61154	7.29314	6.82237
92	0.71538	7.34101	6.82237
92	0.81923	7.52768	6.82237
92	0.92308	7.25389	6.82237
92	1.02692	7.35083	6.82237
92	1.13077	7.50501	6.82237
92	1.20000	7.32524	6.82237
93	0.30000	8.89471	60.28468
93	0.40385	9.09741	60.28468
93	0.50769	9.10860	60.28468
93	0.61154	8.91116	60.28468
93	0.71538	8.75184	60.28468
93	0.81923	9.16766	60.28468
93	0.92308	8.85341	60.28468
93	1.02692	8.80367	60.28468
93	1.13077	8.94781	60.28468
93	1.20000	8.76411	60.28468
94	0.30000	6.55472	20.42188
94	0.40385	6.62714	20.42188
94	0.50769	6.39427	20.42188
94	0.61154	6.57836	20.42188
94	0.71538	6.57994	20.42188
94	0.81923	6.56303	20.42188
94	0.92308	6.51200	20.42188
94	1.02692	6.57689	20.42188
94	1.13077	6.54212	20.42188
94	1.20000	6.87816	20.42188
95	0.30000	8.44139	85.09007
95	0.40385	8.60375	85.09007
95	0.50769	8.57220	85.09007
95	0.61154	8.56716	85.09007
95	0.71538	8.66189	85.09007
95	0.81923	8.54494	85.09007
95	0.92308	8.54832	85.09007
95	1.02692	8.64790	85.09007
95	1.13077	8.76234	85.09007
95	1.20000	8.63249	85.09007
96	0.30000	5.07344	12.51566
96	0.40385	5.14039	12.51566
96	0.50769	5.05782	12.51566
96	0.61154	4.91603	12.51566
96	0.71538	5.06645	12.51566
96	0.81923	4.94775	12.51566
96	0.92308	4.88007	12.51566
96	1.02692	5.03560	12.51566
96	1.13077	5.03199	12.51566
96	1.20000	5.07541	12.51566
97	0.30000	4.15717	29.65965
97	0.40385	4.10946	29.65965
97	0.50769	4.23887	29.65965
97	0.61154	4.24938	29.65965
97	0.71538	4.11779	29.65965
97	0.81923	4.17322	29.65965
97	0.92308	4.12868	29.65965
97	1.02692	4.19949	29.65965
97	1.13077	4.08088	29.65965
97	1.20000	4.17962	29.65965
98	0.30000	6.20744	57.43614
98	0.40385	6.10721	57.43614
98	0.50769	6.09689	57.43614
98	0.61154	6.25266	57.43614
98	0.71538	6.31808	57.43614
98	0.81923	6.38455	57.43614
98	0.92308	6.45818	57.43614
98	1.02692	6.41971	57.43614
98	1.13077	6.76515	57.43614
98	1.20000	6.59214	57.43614
99	0.30000	5.06565	50.67031
99	0.40385	4.85630	50.67031
99	0.50769	4.84753	50.67031
99	0.61154	4.77389	50.67031
99	0.71538	4.85655	50.67031
99	0.81923	4.68875	50.67031
99	0.92308	4.72352	50.67031
99	1.02692	4.88926	50.67031
99	1.13077	4.62134	50.67031
99	1.20000	4.62003	50.67031
100	0.30000	8.16842	2.50893
100	0.40385	8.03090	2.50893
100	0.50769	8.37007	2.50893
100	0.61154	8.09759	2.50893
100	0.71538	8.13161	2.50893
100	0.81923	8.29617	2.50893
100	0.92308	8.18104	2.50893
100	1.02692	8.33449	2.50893
100	1.13077	8.53211	2.50893
100	1.20000	8.34237	2.50893
101	0.30000	5.34049	550.32913
101	0.40385	5.31463	550.32913
101	0.50769	5.25321	550.32913
101	0.61154	5.13821	550.32913
101	0.71538	5.08027	550.32913
101	0.81923	5.11361	550.32913
101	0.92308	4.99167	550.32913
101	1.02692	5.18525	550.32913
101	1.13077	5.15016	550.32913
101	1.20000	5.22426	550.32913
102	0.30000	7.83029	264.77748
102	0.40385	7.69162	264.77748
102	0.50769	8.23880	264.77748
102	0.61154	8.12473	264.77748
102	0.71538	8.13265	264.77748
102	0.81923	8.36349	264.77748
102	0.92308	8.21013	264.77748
102	1.02692	8.29699	264.77748
102	1.13077	8.37327	264.77748
102	1.20000	8.46602	264.77748
103	0.30000	5.96908	128.84254
103	0.40385	6.05583	128.84254
103	0.50769	5.88287	128.84254
103	0.61154	6.06001	128.84254
103	0.71538	5.75388	128.84254
103	0.81923	6.05130	128.84254
103	0.92308	5.97340	128.84254
103	1.02692	6.04858	128.84254
103	1.13077	6.05499	128.84254
103	1.20000	6.04551	128.84254
104	0.30000	8.05329	226.23932
104	0.40385	7.93633	226.23932
104	0.50769	8.03509	226.23932
104	0.61154	8.05032	226.23932
104	0.71538	8.21557	226.23932
104	0.81923	8.30588	226.23932
104	0.92308	8.25351	226.23932
104	1.02692	8.25955	226.23932
104	1.13077	8.30902	226.23932
104	1.20000	8.16501	226.23932
105	0.30000	5.58274	56.90871
105	0.40385	5.60772	56.90871
105	0.50769	5.57565	56.90871
105	0.61154	5.62901	56.90871
105	0.71538	5.72899	56.90871
105	0.81923	5.52950	56.90871
105	0.92308	5.56326	56.90871
105	1.02692	5.43465	56.90871
105	1.13077	5.49087	56.90871
105	1.20000	5.63503	56.90871
106	0.30000	4.87919	338.93661
106	0.40385	4.98493	338.93661
106	0.50769	4.95890	338.93661
106	0.61154	4.90607	338.93661
106	0.71538	4.85802	338.93661
106	0.81923	4.77046	338.93661
106	0.92308	4.72573	338.93661
106	1.02692	4.80846	338.93661
106	1.13077	4.91758	338.93661
106	1.20000	4.81131	338.93661
107	0.30000	6.07268	155.89572
107	0.40385	5.97540	155.89572
107	0.50769	6.04947	155.89572
107	0.61154	6.17699	155.89572
107	0.71538	6.23309	155.89572
107	0.81923	6.01384	155.89572
107	0.92308	6.20607	155.89572
107	1.02692	6.28914	155.89572
107	1.13077	6.49119	155.89572
107	1.20000	6.40879	155.89572
108	0.30000	8.02692	128.73103
108	0.40385	8.12850	128.73103
108	0.50769	8.02099	128.73103
108	0.61154	8.05759	128.73103
108	0.71538	8.16737	128.73103
108	0.81923	8.28527	128.73103
108	0.92308	8.34646	128.73103
108	1.02692	8.36114	128.73103
108	1.13077	8.73273	128.73103
108	1.20000	8.85281	128.73103
109	0.30000	9.70671	155.57457
109	0.40385	9.31286	155.57457
109	0.50769	9.11121	155.57457
109	0.61154	9.20723	155.57457
109	0.71538	9.03791	155.57457
109	0.81923	8.65339	155.57457
109	0.92308	8.78616	155.57457
109	1.02692	8.44399	155.57457
109	1.13077	8.74713	155.57457
109	1.20000	8.67460	155.57457
110	0.30000	9.11294	1.21011
110	0.40385	9.17946	1.21011
110	0.50769	9.31450	1.21011
110	0.61154	9.14946	1.21011
110	0.71538	8.96187	1.21011
110	0.81923	8.99875	1.21011
110	0.92308	8.72038	1.21011
110	1.02692	8.89367	1.21011
110	1.13077	8.96768	1.21011
110	1.20000	8.84170	1.21011
111	0.30000	6.77353	133.06434
111	0.40385	6.84788	133.06434
111	0.50769	6.76779	133.06434
111	0.61154	6.76286	133.06434
111	0.71538	6.77955	133.06434
111	0.81923	6.86303	133.06434
111	0.92308	6.85016	133.06434
111	1.02692	6.88239	133.06434
111	1.13077	6.66643	133.06434
111	1.20000	6.71523	133.06434
112	0.30000	8.72665	8.83049
112	0.40385	8.68182	8.83049
112	0.50769	8.68374	8.83049
112	0.61154	8.79703	8.83049
112	0.71538	8.71573	8.83049
112	0.81923	8.61075	8.83049
112	0.92308	8.64498	8.83049
112	1.02692	8.52146	8.83049
112	1.13077	8.98689	8.83049
112	1.20000	8.91528	8.83049
113	0.30000	6.34140	137.10828
113	0.40385	6.22996	137.10828
113	0.50769	6.30365	137.10828
113	0.61154	6.11641	137.10828
113	0.71538	6.16470	137.10828
113	0.81923	6.43785	137.10828
113	0.92308	6.42641	137.10828
113	1.02692	6.36635	137.10828
113	1.13077	6.40468	137.10828
113	1.20000	6.62371	137.10828
114	0.30000	6.53892	47.87156
114	0.40385	6.48151	47.87156
114	0.50769	6.53039	47.87156
114	0.61154	6.73952	47.87156
114	0.71538	6.69970	47.87156
114	0.81923	6.99674	47.87156
114	0.92308	7.09182	47.87156
114	1.02692	7.28266	47.87156
114	1.13077	7.20202	47.87156
114	1.20000	7.31329	47.87156
115	0.30000	6.05750	76.48007
115	0.40385	6.52729	76.48007
115	0.50769	6.37222	76.48007
115	0.61154	6.10702	76.48007
115	0.71538	6.16604	76.48007
115	0.81923	6.34798	76.48007
115	0.92308	6.11697	76.48007
115	1.02692	6.20362	76.48007
115	1.13077	6.11629	76.48007
115	1.20000	5.91154	76.48007
116	0.30000	6.46858	86.55031
116	0.40385	6.40717	86.55031
116	0.50769	6.41762	86.55031
116	0.61154	6.21562	86.55031
116	0.71538	6.14382	86.55031
116	0.81923	6.27675	86.55031
116	0.92308	6.08165	86.55031
116	1.02692	6.15531	86.55031
116	1.13077	6.32334	86.55031
116	1.20000	6.04222	86.55031
117	0.30000	7.65402	145.26995
117	0.40385	7.66579	145.26995
117	0.50769	7.76608	145.26995
117	0.61154	7.47032	145.26995
117	0.71538	7.81320	145.26995
117	0.81923	7.72100	145.26995
117	0.92308	7.77799	145.26995
117	1.02692	8.00370	145.26995
117	1.13077	8.14959	145.26995
117	1.20000	8.05332	145.26995
118	0.30000	8.49604	103.48340
118	0.40385	8.65257	103.48340
118	0.50769	8.49934	103.48340
118	0.61154	8.48966	103.48340
118	0.71538	8.32862	103.48340
118	0.81923	8.28059	103.48340
118	0.92308	8.14809	103.48340
118	1.02692	8.21585	103.48340
118	1.13077	8.13777	103.48340
118	1.20000	8.03102	103.48340
119	0.30000	10.17863	3.39122
119	0.40385	10.15387	3.39122
119	0.50769	9.95718	3.39122
119	0.61154	9.86634	3.39122
119	0.71538	9.84008	3.39122
119	0.81923	9.73607	3.39122
119	0.92308	9.42727	3.39122
119	1.02692	9.75445	3.39122
119	1.13077	9.47865	3.39122
119	1.20000	9.35623	3.39122
120	0.30000	8.98414	1.67501
120	0.40385	9.05101	1.67501
120	0.50769	8.60967	1.67501
120	0.61154	9.14393	1.67501
120	0.71538	8.82162	1.67501
120	0.81923	8.84688	1.67501
120	0.92308	9.12004	1.67501
120	1.02692	8.94496	1.67501
120	1.13077	8.94487	1.67501
120	1.20000	9.10983	1.67501
121	0.30000	9.71589	592.78318
121	0.40385	9.40109	592.78318
121	0.50769	9.28487	592.78318
121	0.61154	9.71529	592.78318
121	0.71538	9.89165	592.78318
121	0.81923	9.67430	592.78318
121	0.92308	9.70677	592.78318
121	1.02692	10.07371	592.78318
121	1.13077	9.77043	592.78318
121	1.20000	9.77124	592.78318
122	0.30000	6.83326	515.94306
122	0.40385	6.84200	515.94306
122	0.50769	6.73700	515.94306
122	0.61154	6.88112	515.94306
122	0.71538	6.76957	515.94306
122	0.81923	6.82249	515.94306
122	0.92308	6.70238	515.94306
122	1.02692	7.06082	515.94306
122	1.13077	7.12843	515.94306
122	1.20000	7.22810	515.94306
123	0.30000	8.18928	224.65642
123	0.40385	8.26446	224.65642
123	0.50769	8.31218	224.65642
123	0.61154	8.57251	224.65642
123	0.71538	8.78445	224.65642
123	0.81923	8.78229	224.65642
123	0.92308	8.82495	224.65642
123	1.02692	8.72599	224.65642
123	1.13077	8.65913	224.65642
123	1.20000	8.62112	224.65642
124	0.30000	7.11012	28.62608
124	0.40385	7.18043	28.62608
124	0.50769	7.11135	28.62608
124	0.61154	7.12853	28.62608
124	0.71538	6.91902	28.62608
124	0.81923	7.31735	28.62608
124	0.92308	7.01341	28.62608
124	1.02692	7.12193	28.62608
124	1.13077	7.15652	28.62608
124	1.20000	6.97262	28.62608
125	0.30000	7.63430	20.77100
125	0.40385	7.66364	20.77100
125	0.50769	7.47369	20.77100
125	0.61154	7.40416	20.77100
125	0.71538	7.41637	20.77100
125	0.81923	7.27858	20.77100
125	0.92308	7.20806	20.77100
125	1.02692	7.16196	20.77100
125	1.13077	6.93599	20.77100
125	1.20000	7.08033	20.77100
126	0.30000	8.38745	677.29807
126	0.40385	8.52820	677.29807
126	0.50769	8.12977	677.29807
126	0.61154	8.56359	677.29807
126	0.71538	8.08043	677.29807
126	0.81923	8.31899	677.29807
126	0.92308	7.97346	677.29807
126	1.02692	8.19968	677.29807
126	1.13077	7.93531	677.29807
126	1.20000	8.02782	677.29807
127	0.30000	7.02075	13.74158
127	0.40385	7.09419	13.74158
127	0.50769	6.98280	13.74158
127	0.61154	6.83606	13.74158
127	0.71538	6.81008	13.74158
127	0.81923	6.62344	13.74158
127	0.92308	6.67099	13.74158
127	1.02692	6.73404	13.74158
127	1.13077	6.98027	13.74158
127	1.20000	6.62577	13.74158
128	0.30000	5.88318	123.42108
128	0.40385	5.78814	123.42108
128	0.50769	5.55690	123.42108
128	0.61154	5.70343	123.42108
128	0.71538	5.71782	123.42108
128	0.81923	5.77202	123.42108
128	0.92308	5.58416	123.42108
128	1.02692	5.72423	123.42108
128	1.13077	5.92311	123.42108
128	1.20000	5.81372	123.42108
129	0.30000	6.64986	9.52948
129	0.40385	6.61167	9.52948
129	0.50769	6.44675	9.52948
129	0.61154	6.58943	9.52948
129	0.71538	6.63034	9.52948
129	0.81923	6.71720	9.52948
129	0.92308	6.65413	9.52948
129	1.02692	6.46464	9.52948
129	1.13077	6.72331	9.52948
129	1.20000	6.69344	9.52948
130	0.30000	9.38466	1.55410
130	0.40385	9.41084	1.55410
130	0.50769	9.14436	1.55410
130	0.61154	9.40729	1.55410
130	0.71538	9.23382	1.55410
130	0.81923	9.36340	1.55410
130	0.92308	9.32240	1.55410
130	1.02692	9.62012	1.55410
130	1.13077	9.52788	1.55410
130	1.20000	9.75268	1.55410
131	0.30000	7.45680	110.68737
131	0.40385	7.62480	110.68737
131	0.50769	7.70444	110.68737
131	0.61154	7.67855	110.68737
131	0.71538	7.97946	110.68737
131	0.81923	7.82558	110.68737
131	0.92308	8.16577	110.68737
131	1.02692	8.06866	110.68737
131	1.13077	7.89791	110.68737
131	1.20000	8.25759	110.68737
132	0.30000	4.79073	316.63753
132	0.40385	4.75477	316.63753
132	0.50769	4.64660	316.63753
132	0.61154	4.77776	316.63753
132	0.71538	4.77996	316.63753
132	0.81923	4.89726	316.63753
132	0.92308	4.80182	316.63753
132	1.02692	4.90455	316.63753
132	1.13077	4.85017	316.63753
132	1.20000	4.82050	316.63753
133	0.30000	8.71689	131.73093
133	0.40385	8.91591	131.73093
133	0.50769	8.99729	131.73093
133	0.61154	9.02655	131.73093
133	0.71538	9.03239	131.73093
133	0.81923	9.03077	131.73093
133	0.92308	9.45102	131.73093
133	1.02692	9.04618	131.73093
133	1.13077	9.31261	131.73093
133	1.20000	8.77390	131.73093
134	0.30000	9.51456	237.77167
134	0.40385	9.52043	237.77167
134	0.50769	9.51685	237.77167
134	0.61154	9.73257	237.77167
134	0.71538	9.62551	237.77167
134	0.81923	9.54323	237.77167
134	0.92308	9.85490	237.77167
134	1.02692	9.68598	237.77167
134	1.13077	9.86873	237.77167
134	1.20000	10.08218	237.77167
135	0.30000	7.80570	16.30862
135	0.40385	7.28877	16.30862
135	0.50769	7.68055	16.30862
135	0.61154	7.36339	16.30862
135	0.71538	7.57437	16.30862
135	0.81923	7.47595	16.30862
135	0.92308	7.35832	16.30862
135	1.02692	7.30640	16.30862
135	1.13077	7.48859	16.30862
135	1.20000	7.29768	16.30862
136	0.30000	2.11395	61.37075
136	0.40385	2.06901	61.37075
136	0.50769	2.04904	61.37075
136	0.61154	2.07248	61.37075
136	0.71538	2.17524	61.37075
136	0.81923	2.12549	61.37075
136	0.92308	2.23961	61.37075
136	1.02692	2.27616	61.37075
136	1.13077	2.36042	61.37075
136	1.20000	2.44146	61.37075
137	0.30000	4.56708	45.70851
137	0.40385	4.54839	45.70851
137	0.50769	4.66228	45.70851
137	0.61154	4.51172	45.70851
137	0.71538	4.36641	45.70851
137	0.81923	4.42512	45.70851
137	0.92308	4.35221	45.70851
137	1.02692	4.29730	45.70851
137	1.13077	4.35557	45.70851
137	1.20000	4.44953	45.70851
138	0.30000	4.08599	90.58893
138	0.40385	4.01810	90.58893
138	0.50769	4.04337	90.58893
138	0.61154	4.10929	90.58893
138	0.71538	4.02618	90.58893
138	0.81923	3.95683	90.58893
138	0.92308	3.99976	90.58893
138	1.02692	3.90205	90.58893
138	1.13077	3.91487	90.58893
138	1.20000	3.82347	90.58893
139	0.30000	6.08607	178.37858
139	0.40385	6.07604	178.37858
139	0.50769	6.15658	178.37858
139	0.61154	6.22578	178.37858
139	0.71538	6.47500	178.37858
139	0.81923	6.18314	178.37858
139	0.92308	6.35720	178.37858
139	1.02692	6.54412	178.37858
139	1.13077	6.49514	178.37858
139	1.20000	6.55155	178.37858
140	0.30000	7.07808	37.57458
140	0.40385	6.94233	37.57458
140	0.50769	6.96127	37.57458
140	0.61154	6.73064	37.57458
140	0.71538	6.76971	37.57458
140	0.81923	6.43372	37.57458
140	0.92308	6.67044	37.57458
140	1.02692	6.56641	37.57458
140	1.13077	6.35726	37.57458
140	1.20000	6.49685	37.57458
141	0.30000	7.75429	11.98741
141	0.40385	7.44285	11.98741
141	0.50769	7.67900	11.98741
141	0.61154	7.30997	11.98741
141	0.71538	7.44404	11.98741
141	0.81923	7.61217	11.98741
141	0.92308	7.70238	11.98741
141	1.02692	7.49389	11.98741
141	1.13077	7.69490	11.98741
141	1.20000	7.67120	11.98741
142	0.30000	5.38799	687.92109
142	0.40385	5.55585	687.92109
142	0.50769	5.32728	687.92109
142	0.61154	5.44133	687.92109
142	0.71538	5.44239	687.92109
142	0.81923	5.75042	687.92109
142	0.92308	5.51731	687.92109
142	1.02692	5.75985	687.92109
142	1.13077	5.80076	687.92109
142	1.20000	5.73681	687.92109
143	0.30000	7.19343	191.67822
143	0.40385	6.93461	191.67822
143	0.50769	7.04134	191.67822
143	0.61154	7.48556	191.67822
143	0.71538	7.11313	191.67822
143	0.81923	7.24594	191.67822
143	0.92308	6.97900	191.67822
143	1.02692	7.08808	191.67822
143	1.13077	7.08237	191.67822
143	1.20000	7.13216	191.67822
144	0.30000	4.62328	540.30254
144	0.40385	4.49781	540.30254
144	0.50769	4.56449	540.30254
144	0.61154	4.58989	540.30254
144	0.71538	4.47781	540.30254
144	0.81923	4.66953	540.30254
144	0.92308	4.75335	540.30254
144	1.02692	4.77995	540.30254
144	1.13077	4.95722	540.30254
144	1.20000	4.82620	540.30254
145	0.30000	8.39452	198.88453
145	0.40385	8.62978	198.88453
145	0.50769	8.36397	198.88453
145	0.61154	8.66876	198.88453
145	0.71538	8.38793	198.88453
145	0.81923	8.54697	198.88453
145	0.92308	8.05605	198.88453
145	1.02692	8.35407	198.88453
145	1.13077	8.28094	198.88453
145	1.20000	8.23995	198.88453
146	0.30000	5.42110	114.34659
146	0.40385	5.56492	114.34659
146	0.50769	5.63186	114.34659
146	0.61154	5.64293	114.34659
146	0.71538	5.55911	114.34659
146	0.81923	5.76215	114.34659
146	0.92308	5.91592	114.34659
146	1.02692	5.85553	114.34659
146	1.13077	5.92299	114.34659
146	1.20000	5.95577	114.34659
147	0.30000	8.00475	328.70421
147	0.40385	8.08461	328.70421
147	0.50769	8.02861	328.70421
147	0.61154	7.72925	328.70421
147	0.71538	7.80203	328.70421
147	0.81923	7.79386	328.70421
147	0.92308	7.52138	328.70421
147	1.02692	7.51303	328.70421
147	1.13077	7.50137	328.70421
147	1.20000	7.40368	328.70421
148	0.30000	7.95251	154.89662
148	0.40385	8.14991	154.89662
148	0.50769	8.31360	154.89662
148	0.61154	8.20418	154.89662
148	0.71538	8.27832	154.89662
148	0.81923	8.13104	154.89662
148	0.92308	8.13340	154.89662
148	1.02692	8.26213	154.89662
148	1.13077	8.17999	154.89662
148	1.20000	8.16278	154.89662
149	0.30000	9.19269	130.39284
149	0.40385	9.22363	130.39284
149	0.50769	9.34062	130.39284
149	0.61154	9.21298	130.39284
149	0.71538	9.46864	130.39284
149	0.81923	9.47466	130.39284
149	0.92308	9.15020	130.39284
149	1.02692	9.34481	130.39284
149	1.13077	9.39766	130.39284
149	1.20000	9.27269	130.39284
150	0.30000	9.62121	29.54054
150	0.40385	9.93445	29.54054
150	0.50769	9.81435	29.54054
150	0.61154	9.56795	29.54054
150	0.71538	10.12882	29.54054
150	0.81923	9.89915	29.54054
150	0.92308	10.24144	29.54054
150	1.02692	10.27417	29.54054
150	1.13077	10.48884	29.54054
150	1.20000	10.47856	29.54054
151	0.30000	6.68580	1.53335
151	0.40385	6.56630	1.53335
151	0.50769	6.72216	1.53335
151	0.61154	6.87439	1.53335
151	0.71538	6.59942	1.53335
151	0.81923	6.82226	1.53335
151	0.92308	6.74053	1.53335
151	1.02692	6.81636	1.53335
151	1.13077	6.76908	1.53335
151	1.20000	6.76294	1.53335
152	0.30000	7.29742	51.13515
152	0.40385	7.21374	51.13515
152	0.50769	7.24099	51.13515
152	0.61154	7.12438	51.13515
152	0.71538	6.84599	51.13515
152	0.81923	6.95344	51.13515
152	0.92308	6.92326	51.13515
152	1.02692	7.04046	51.13515
152	1.13077	7.01308	51.13515
152	1.20000	6.98162	51.13515
153	0.30000	5.82662	30.88549
153	0.40385	5.83546	30.88549
153	0.50769	5.81288	30.88549
153	0.61154	5.75577	30.88549
153	0.71538	5.69456	30.88549
153	0.81923	5.87184	30.88549
153	0.92308	5.78410	30.88549
153	1.02692	5.85576	30.88549
153	1.13077	5.86160	30.88549
153	1.20000	6.05859	30.88549
154	0.30000	9.76095	104.73844
154	0.40385	10.30414	104.73844
154	0.50769	9.92782	104.73844
154	0.61154	9.97883	104.73844
154	0.71538	10.27501	104.73844
154	0.81923	10.34151	104.73844
154	0.92308	10.58479	104.73844
154	1.02692	10.37053	104.73844
154	1.13077	10.37022	104.73844
154	1.20000	10.17899	104.73844
155	0.30000	6.66196	34.96715
155	0.40385	6.63447	34.96715
155	0.50769	6.48639	34.96715
155	0.61154	6.35676	34.96715
155	0.71538	6.44205	34.96715
155	0.81923	6.34909	34.96715
155	0.92308	6.47948	34.96715
155	1.02692	6.47356	34.96715
155	1.13077	6.39480	34.96715
155	1.20000	6.41399	34.96715
156	0.30000	5.32617	72.97673
156	0.40385	5.27888	72.97673
156	0.50769	5.27668	72.97673
156	0.61154	5.18862	72.97673
156	0.71538	5.02710	72.97673
156	0.81923	5.24724	72.97673
156	0.92308	5.24707	72.97673
156	1.02692	5.13240	72.97673
156	1.13077	5.19910	72.97673
156	1.20000	5.14941	72.97673
157	0.30000	5.75424	27.34544
157	0.40385	5.80491	27.34544
157	0.50769	5.78004	27.34544
157	0.61154	5.97172	27.34544
157	0.71538	5.78192	27.34544
157	0.81923	6.01513	27.34544
157	0.92308	5.95603	27.34544
157	1.02692	5.91847	27.34544
157	1.13077	6.09242	27.34544
157	1.20000	6.15560	27.34544
158	0.30000	9.50820	1.34397
158	0.40385	9.41709	1.34397
158	0.50769	9.35134	1.34397
158	0.61154	9.56605	1.34397
158	0.71538	9.33947	1.34397
158	0.81923	9.40864	1.34397
158	0.92308	9.38085	1.34397
158	1.02692	9.47116	1.34397
158	1.13077	9.43206	1.34397
158	1.20000	9.39760	1.34397
159	0.30000	4.59219	111.89678
159	0.40385	4.57582	111.89678
159	0.50769	4.55281	111.89678
159	0.61154	4.48087	111.89678
159	0.71538	4.37739	111.89678
159	0.81923	4.40218	111.89678
159	0.92308	4.30513	111.89678
159	1.02692	4.33613	111.89678
159	1.13077	4.44626	111.89678
159	1.20000	4.23989	111.89678
160	0.30000	6.83671	182.86986
160	0.40385	6.62101	182.86986
160	0.50769	6.39378	182.86986
160	0.61154	6.11491	182.86986
160	0.71538	5.97483	182.86986
160	0.81923	5.84391	182.86986
160	0.92308	5.92781	182.86986
160	1.02692	5.63985	182.86986
160	1.13077	5.99344	182.86986
160	1.20000	5.69362	182.86986
161	0.30000	7.55221	208.81280
161	0.40385	7.67404	208.81280
161	0.50769	7.53758	208.81280
161	0.61154	7.41209	208.81280
161	0.71538	7.68387	208.81280
161	0.81923	7.32999	208.81280
161	0.92308	7.38715	208.81280
161	1.02692	7.19975	208.81280
161	1.13077	7.19290	208.81280
161	1.20000	7.28846	208.81280
162	0.30000	4.76673	208.03535
162	0.40385	4.66962	208.03535
162	0.50769	4.65925	208.03535
162	0.61154	4.65875	208.03535
162	0.71538	4.46704	208.03535
162	0.81923	4.50052	208.03535
162	0.92308	4.52917	208.03535
162	1.02692	4.51778	208.03535
162	1.13077	4.43374	208.03535
162	1.20000	4.40300	208.03535
163	0.30000	6.30058	89.97646
163	0.40385	6.48516	89.97646
163	0.50769	6.42213	89.97646
163	0.61154	6.67379	89.97646
163	0.71538	6.52449	89.97646
163	0.81923	6.64306	89.97646
163	0.92308	6.49606	89.97646
163	1.02692	6.82721	89.97646
163	1.13077	6.68736	89.97646
163	1.20000	6.83156	89.97646
164	0.30000	9.22239	25.55895
164	0.40385	9.02601	25.55895
164	0.50769	8.95292	25.55895
164	0.61154	9.04854	25.55895
164	0.71538	9.02003	25.55895
164	0.81923	9.32298	25.55895
164	0.92308	9.16604	25.55895
164	1.02692	9.20040	25.55895
164	1.13077	9.31628	25.55895
164	1.20000	9.48808	25.55895
165	0.30000	9.19475	57.80574
165	0.40385	8.91355	57.80574
165	0.50769	9.42561	57.80574
165	0.61154	9.41912	57.80574
165	0.71538	9.25509	57.80574
165	0.81923	9.03372	57.80574
165	0.92308	9.04004	57.80574
165	1.02692	9.11977	57.80574
165	1.13077	9.23407	57.80574
165	1.20000	9.14111	57.80574
166	0.30000	6.37011	234.40663
166	0.40385	6.22391	234.40663
166	0.50769	6.21870	234.40663
166	0.61154	5.89644	234.40663
166	0.71538	5.93296	234.40663
166	0.81923	5.61646	234.40663
166	0.92308	5.84322	234.40663
166	1.02692	5.85610	234.40663
166	1.13077	5.73634	234.40663
166	1.20000	5.94349	234.40663
167	0.30000	5.96907	9.71566
167	0.40385	5.82679	9.71566
167	0.50769	5.82929	9.71566
167	0.61154	5.61460	9.71566
167	0.71538	5.62936	9.71566
167	0.81923	5.78407	9.71566
167	0.92308	5.65165	9.71566
167	1.02692	5.64382	9.71566
167	1.13077	5.69237	9.71566
167	1.20000	5.52571	9.71566
168	0.30000	3.68183	75.14561
168	0.40385	3.60895	75.14561
168	0.50769	3.73557	75.14561
168	0.61154	3.57186	75.14561
168	0.71538	3.49928	75.14561
168	0.81923	3.64848	75.14561
168	0.92308	3.66518	75.14561
168	1.02692	3.62751	75.14561
168	1.13077	3.54633	75.14561
168	1.20000	3.57384	75.14561
169	0.30000	4.73261	278.49611
169	0.40385	4.81517	278.49611
169	0.50769	4.74712	278.49611
169	0.61154	4.89830	278.49611
169	0.71538	5.01550	278.49611
169	0.81923	5.05977	278.49611
169	0.92308	5.09248	278.49611
169	1.02692	5.17355	278.49611
169	1.13077	5.19930	278.49611
169	1.20000	5.20073	278.49611
170	0.30000	9.75595	6.84477
170	0.40385	9.82240	6.84477
170	0.50769	9.89933	6.84477
170	0.61154	9.72298	6.84477
170	0.71538	9.78182	6.84477
170	0.81923	9.68428	6.84477
170	0.92308	9.52528	6.84477
170	1.02692	9.52675	6.84477
170	1.13077	9.25034	6.84477
170	1.20000	9.29566	6.84477
171	0.30000	10.13250	1.43197
171	0.40385	10.15210	1.43197
171	0.50769	9.84922	1.43197
171	0.61154	10.06561	1.43197
171	0.71538	10.01142	1.43197
171	0.81923	10.18388	1.43197
171	0.92308	9.53768	1.43197
171	1.02692	9.98300	1.43197
171	1.13077	9.77986	1.43197
171	1.20000	9.53933	1.43197
172	0.30000	8.13794	176.57861
172	0.40385	8.12589	176.57861
172	0.50769	8.16976	176.57861
172	0.61154	8.05003	176.57861
172	0.71538	7.96950	176.57861
172	0.81923	7.79545	176.57861
172	0.92308	7.79563	176.57861
172	1.02692	7.79391	176.57861
172	1.13077	7.71048	176.57861
172	1.20000	7.71793	176.57861
173	0.30000	6.30884	160.73171
173	0.40385	6.20550	160.73171
173	0.50769	6.33589	160.73171
173	0.61154	6.33832	160.73171
173	0.71538	6.55500	160.73171
173	0.81923	6.61080	160.73171
173	0.92308	6.70469	160.73171
173	1.02692	6.77840	160.73171
173	1.13077	6.56590	160.73171
173	1.20000	7.01658	160.73171
174	0.30000	4.80154	105.52714
174	0.40385	4.97486	105.52714
174	0.50769	5.09267	105.52714
174	0.61154	5.13458	105.52714
174	0.71538	5.02116	105.52714
174	0.81923	5.00458	105.52714
174	0.92308	5.11265	105.52714
174	1.02692	5.08198	105.52714
174	1.13077	5.31918	105.52714
174	1.20000	5.32669	105.52714
175	0.30000	4.11761	568.15928
175	0.40385	4.05985	568.15928
175	0.50769	4.17244	568.15928
175	0.61154	4.23650	568.15928
175	0.71538	4.12414	568.15928
175	0.81923	4.17833	568.15928
175	0.92308	4.17208	568.15928
175	1.02692	4.24720	568.15928
175	1.13077	4.29189	568.15928
175	1.20000	4.23097	568.15928
176	0.30000	4.62712	247.68765
176	0.40385	4.66175	247.68765
176	0.50769	4.78117	247.68765
176	0.61154	4.69550	247.68765
176	0.71538	4.69613	247.68765
176	0.81923	4.60935	247.68765
176	0.92308	4.71521	247.68765
176	1.02692	4.84004	247.68765
176	1.13077	4.80478	247.68765
176	1.20000	4.75577	247.68765
177	0.30000	8.65461	4.58731
177	0.40385	8.78845	4.58731
177	0.50769	8.85503	4.58731
177	0.61154	8.59184	4.58731
177	0.71538	8.70857	4.58731
177	0.81923	8.87843	4.58731
177	0.92308	8.87817	4.58731
177	1.02692	8.82404	4.58731
177	1.13077	8.90567	4.58731
177	1.20000	9.04245	4.58731
178	0.30000	8.49594	10.70355
178	0.40385	8.78456	10.70355
178	0.50769	8.41474	10.70355
178	0.61154	8.62595	10.70355
178	0.71538	8.43331	10.70355
178	0.81923	8.88011	10.70355
178	0.92308	8.70709	10.70355
178	1.02692	8.64167	10.70355
178	1.13077	8.75339	10.70355
178	1.20000	8.66382	10.70355
179	0.30000	4.72120	36.82572
179	0.40385	4.65723	36.82572
179	0.50769	4.75244	36.82572
179	0.61154	4.68086	36.82572
179	0.71538	4.70888	36.82572
179	0.81923	4.63875	36.82572
179	0.92308	4.91529	36.82572
179	1.02692	4.91023	36.82572
179	1.13077	4.74645	36.82572
179	1.20000	4.98544	36.82572
180	0.30000	5.39564	22.38553
180	0.40385	5.52429	22.38553
180	0.50769	5.40182	22.38553
180	0.61154	5.28452	22.38553
180	0.71538	5.27275	22.38553
180	0.81923	5.34434	22.38553
180	0.92308	5.33273	22.38553
180	1.02692	5.38916	22.38553
180	1.13077	5.18093	22.38553
180	1.20000	5.21893	22.38553
181	0.30000	5.01590	11.19489
181	0.40385	5.19357	11.19489
181	0.50769	5.09891	11.19489
181	0.61154	5.31433	11.19489
181	0.71538	5.44174	11.19489
181	0.81923	5.41604	11.19489
181	0.92308	5.36787	11.19489
181	1.02692	5.39546	11.19489
181	1.13077	5.56863	11.19489
181	1.20000	5.61116	11.19489
182	0.30000	6.58018	11.01452
182	0.40385	6.58358	11.01452
182	0.50769	6.31025	11.01452
182	0.61154	6.41969	11.01452
182	0.71538	6.36304	11.01452
182	0.81923	6.24116	11.01452
182	0.92308	6.29739	11.01452
182	1.02692	6.16572	11.01452
182	1.13077	6.12774	11.01452
182	1.20000	6.25689	11.01452
183	0.30000	5.86794	38.49935
183	0.40385	5.85863	38.49935
183	0.50769	5.92542	38.49935
183	0.61154	5.78703	38.49935
183	0.71538	5.86669	38.49935
183	0.81923	6.01196	38.49935
183	0.92308	6.05898	38.49935
183	1.02692	6.04578	38.49935
183	1.13077	6.18223	38.49935
183	1.20000	5.92999	38.49935
184	0.30000	6.36614	26.62701
184	0.40385	6.44421	26.62701
184	0.50769	6.40275	26.62701
184	0.61154	6.39082	26.62701
184	0.71538	6.29247	26.62701
184	0.81923	6.29079	26.62701
184	0.92308	6.27820	26.62701
184	1.02692	6.19157	26.62701
184	1.13077	6.41644	26.62701
184	1.20000	6.36521	26.62701
185	0.30000	5.00045	418.21480
185	0.40385	5.14434	418.21480
185	0.50769	5.02831	418.21480
185	0.61154	5.01277	418.21480
185	0.71538	5.16799	418.21480
185	0.81923	5.28149	418.21480
185	0.92308	5.16748	418.21480
185	1.02692	5.24378	418.21480
185	1.13077	5.31663	418.21480
185	1.20000	5.16631	418.21480
186	0.30000	8.85011	89.64828
186	0.40385	8.90016	89.64828
186	0.50769	8.79885	89.64828
186	0.61154	8.75929	89.64828
186	0.71538	8.56719	89.64828
186	0.81923	8.36799	89.64828
186	0.92308	8.58082	89.64828
186	1.02692	8.25926	89.64828
186	1.13077	8.49735	89.64828
186	1.20000	8.12402	89.64828
187	0.30000	7.04722	32.52690
187	0.40385	7.02409	32.52690
187	0.50769	6.94151	32.52690
187	0.61154	7.13754	32.52690
187	0.71538	7.11838	32.52690
187	0.81923	6.98833	32.52690
187	0.92308	7.19976	32.52690
187	1.02692	7.20108	32.52690
187	1.13077	7.12089	32.52690
187	1.20000	7.09915	32.52690
188	0.30000	6.16335	13.31172
188	0.40385	6.14395	13.31172
188	0.50769	6.16035	13.31172
188	0.61154	6.20391	13.31172
188	0.71538	6.06219	13.31172
188	0.81923	6.20668	13.31172
188	0.92308	6.12787	13.31172
188	1.02692	6.02926	13.31172
188	1.13077	6.04447	13.31172
188	1.20000	6.17454	13.31172
189	0.30000	6.22553	28.21226
189	0.40385	6.14399	28.21226
189	0.50769	6.13981	28.21226
189	0.61154	6.08393	28.21226
189	0.71538	5.95167	28.21226
189	0.81923	6.04183	28.21226
189	0.92308	5.99613	28.21226
189	1.02692	6.02128	28.21226
189	1.13077	5.94946	28.21226
189	1.20000	5.89538	28.21226
190	0.30000	6.42492	125.67644
190	0.40385	6.45126	125.67644
190	0.50769	6.18445	125.67644
190	0.61154	6.52466	125.67644
190	0.71538	6.64435	125.67644
190	0.81923	6.57366	125.67644
190	0.92308	6.77674	125.67644
190	1.02692	6.50486	125.67644
190	1.13077	6.88883	125.67644
190	1.20000	6.71008	125.67644
191	0.30000	5.51857	64.02904
191	0.40385	5.58236	64.02904
191	0.50769	5.30358	64.02904
191	0.61154	5.34859	64.02904
191	0.71538	5.23191	64.02904
191	0.81923	5.27252	64.02904
191	0.92308	5.14811	64.02904
191	1.02692	5.19430	64.02904
191	1.13077	5.28345	64.02904
191	1.20000	5.22435	64.02904
192	0.30000	5.25440	366.39949
192	0.40385	5.39890	366.39949
192	0.50769	5.50001	366.39949
192	0.61154	5.34642	366.39949
192	0.71538	5.35207	366.39949
192	0.81923	5.48086	366.39949
192	0.92308	5.38080	366.39949
192	1.02692	5.32273	366.39949
192	1.13077	5.49213	366.39949
192	1.20000	5.55551	366.39949
193	0.30000	7.09687	114.54628
193	0.40385	7.15505	114.54628
193	0.50769	6.96594	114.54628
193	0.61154	7.08281	114.54628
193	0.71538	7.07439	114.54628
193	0.81923	7.26767	114.54628
193	0.92308	7.20764	114.54628
193	1.02692	7.14635	114.54628
193	1.13077	7.19056	114.54628
193	1.20000	7.34238	114.54628
194	0.30000	9.43764	77.14257
194	0.40385	9.45325	77.14257
194	0.50769	9.65175	77.14257
194	0.61154	9.28040	77.14257
194	0.71538	9.53219	77.14257
194	0.81923	9.35842	77.14257
194	0.92308	9.44385	77.14257
194	1.02692	9.26214	77.14257
194	1.13077	9.34501	77.14257
194	1.20000	9.51532	77.14257
195	0.30000	9.48596	18.98195
195	0.40385	9.36526	18.98195
195	0.50769	9.51453	18.98195
195	0.61154	9.52099	18.98195
195	0.71538	9.36491	18.98195
195	0.81923	9.42629	18.98195
195	0.92308	9.59948	18.98195
195	1.02692	9.56509	18.98195
195	1.13077	9.44914	18.98195
195	1.20000	9.12459	18.98195
196	0.30000	4.30784	43.82363
196	0.40385	4.28462	43.82363
196	0.50769	4.17503	43.82363
196	0.61154	4.11258	43.82363
196	0.71538	4.16453	43.82363
196	0.81923	4.02606	43.82363
196	0.92308	3.96695	43.82363
196	1.02692	3.98071	43.82363
196	1.13077	4.06098	43.82363
196	1.20000	3.92568	43.82363
197	0.30000	4.96637	104.42155
197	0.40385	5.00114	104.42155
197	0.50769	4.73715	104.42155
197	0.61154	4.68226	104.42155
197	0.71538	4.63224	104.42155
197	0.81923	4.65055	104.42155
197	0.92308	4.55123	104.42155
197	1.02692	4.59666	104.42155
197	1.13077	4.55994	104.42155
197	1.20000	4.50726	104.42155
198	0.30000	4.62212	90.89258
198	0.40385	4.81216	90.89258
198	0.50769	4.67372	90.89258
198	0.61154	4.57177	90.89258
198	0.71538	4.42486	90.89258
198	0.81923	4.52976	90.89258
198	0.92308	4.55089	90.89258
198	1.02692	4.72639	90.89258
198	1.13077	4.84497	90.89258
198	1.20000	4.83423	90.89258
199	0.30000	6.54581	38.37361
199	0.40385	6.77029	38.37361
199	0.50769	6.45349	38.37361
199	0.61154	6.46310	38.37361
199	0.71538	6.36302	38.37361
199	0.81923	6.28420	38.37361
199	0.92308	6.33265	38.37361
199	1.02692	6.50904	38.37361
199	1.13077	6.42368	38.37361
199	1.20000	6.49684	38.37361
200	0.30000	3.83736	233.29885
200	0.40385	3.68762	233.29885
200	0.50769	3.74016	233.29885
200	0.61154	3.71659	233.29885
200	0.71538	3.71929	233.29885
200	0.81923	3.65618	233.29885
200	0.92308	3.60784	233.29885
200	1.02692	3.75271	233.29885
200	1.13077	3.67058	233.29885
[truncated: 118,001 more rows]
