# Supplementary material for: Fine-grained statistical structure of speech
Source: PLoS One. 2020 Mar 20;15(3):e0230233. doi: 10.1371/journal.pone.0230233 (PMC7083313; doi:10.1371/journal.pone.0230233)
Supplement: S1 Data — Minimal data for the data analyses. It contains the decomposition scores of 30k speech samples. (ZIP) [file pone.0230233.s005.zip › natural_dist/phns.csv]

id	phn	gender
1	ao	1
2	ao	1
3	r	1
4	f	1
5	iy	1
6	uh	1
7	q	1
8	ow	1
9	er	1
10	h#	1
11	w	1
12	iy	1
13	w	1
14	uh	1
15	l	1
16	epi	1
17	n	1
18	ix	1
19	s_rl	1
20	h#_rl2	1
21	r	1
22	z	1
23	k_rl2	1
24	eh	1
25	ix	1
26	el	1
27	uw	1
28	ix	1
29	t_rl	1
30	ow	1
31	epi	1
32	ix	1
33	k_rl	1
34	ix	1
35	ae	1
36	dh	1
37	ae	1
38	ae	1
39	dh_rl	1
40	s	1
41	r	1
42	ih	1
43	y	1
44	axr	1
45	l	1
46	f	1
47	hh	1
48	n	1
49	d_rl	1
50	ao	1
51	aw	1
52	dx	1
53	n	1
54	dh	1
55	ih	1
56	t_rl	1
57	axr	1
58	ao	1
59	ax	1
60	ix	1
61	p_rl	1
62	p_rl2	1
63	r	1
64	eh	1
65	aa	1
66	axr	1
67	w	1
68	ao	1
69	pau	1
70	s	1
71	n	1
72	m	1
73	m	1
74	ax-h	1
75	axr	1
76	hv	2
77	ae	2
78	y_rl2	2
79	er	2
80	ux	2
81	eng_rl	2
82	w	2
83	aa	2
84	sh	2
85	w	2
86	dx	2
87	aa	2
88	axr	2
89	h#	2
90	s_rl	1
91	ih	1
92	ng	1
93	s	1
94	iy	1
95	sh	1
96	w	1
97	dx	1
98	l	1
99	ih	1
100	h#	1
101	iy	1
102	ih	1
103	ah	1
104	ch_rl2	1
105	g_rl2	1
106	aa	1
107	ih	1
108	k_rl	1
109	z	1
110	h#	1
111	eh	1
112	th	1
113	k_rl	1
114	m	1
115	q	1
116	ux	1
117	z	1
118	hh	1
119	h#_rl	1
120	h#	2
121	ch	2
122	iy	2
123	zh	2
124	n	2
125	ix	2
126	s	2
127	m	2
128	eh	2
129	n	2
130	h#	1
131	hv	1
132	aa	1
133	s	1
134	s	1
135	w	1
136	dx	1
137	er	1
138	axr	1
139	ah	1
140	n	1
141	v	1
142	ae	1
143	ax	1
144	ae	1
145	s_rl	1
146	uw	1
147	s	1
148	t_rl2	1
149	s_rl2	1
150	h#	1
151	h#	1
152	uh	1
153	l	1
154	t_rl	1
155	t_rl2	1
156	ey	1
157	el	1
158	q	2
159	uh	2
160	s	2
161	ih	2
162	er	2
163	ih	2
164	f	2
165	hh	2
166	iy	2
167	w	2
168	r_rl2	2
169	ay	2
170	h#_rl	2
171	h#	2
172	hv	2
173	t_rl	2
174	ix	2
175	aa	2
176	eh	2
177	v	2
178	dh	1
179	ix	1
180	q	1
181	l	1
182	ow	1
183	q	2
184	l	2
185	ay	2
186	t_rl2	2
187	hv	2
188	v	2
189	n	2
190	aa	1
191	l	1
192	ih	1
193	l	1
194	th	1
195	f	1
196	ao	1
197	r	1
198	l	1
199	n	1
200	axr	1
201	t_rl	1
202	l	1
203	ey	1
204	ax	1
205	s	1
206	jh_rl2	1
207	s	1
208	ae	1
209	m	1
210	h#	1
211	d	1
212	ae	1
213	iy	1
214	k_rl2	1
215	l	1
216	ae	1
217	dh_rl	1
218	t_rl2	1
219	k	1
220	m	1
221	iy	1
222	n	1
223	h#	1
224	k	1
225	dx	1
226	t_rl2	1
227	r	1
228	k_rl2	1
229	iy	1
230	k_rl	1
231	k_rl2	1
232	m	1
233	k_rl	1
234	k_rl2	1
235	n	1
236	eh	1
237	h#	1
238	h#	1
239	q	1
240	ix	1
241	ax	1
242	ix	1
243	r	1
244	t_rl	1
245	f	1
246	s	1
247	f	1
248	hh	1
249	ae	1
250	ay	1
251	hv	2
252	dx	2
253	dh	2
254	jh_rl2	2
255	iy	2
256	m	2
257	aa	2
258	n	2
259	h#	2
260	ih	1
261	m	1
262	ah	1
263	iy	1
264	k_rl	1
265	ey	2
266	s	2
267	k_rl	2
268	ix	2
269	v	2
270	ah	2
271	s	2
272	k_rl	2
273	h#	1
274	ow	1
275	m_rl	1
276	m_rl2	1
277	ih	1
278	n	1
279	oy	1
280	l	1
281	iy	1
282	ae	1
283	ae	1
284	h#_rl	1
285	n	1
286	ix	1
287	f	1
288	z	1
289	d_rl2	1
290	ih	1
291	ih	1
292	s_rl	1
293	epi	1
294	iy	1
295	s	1
296	f	1
297	ix	1
298	s	1
299	ow	1
300	k_rl2	1
301	t_rl	1
302	r	1
303	h#	1
304	dh	1
305	s	1
306	f	1
307	ao	1
308	ah	1
309	h#	2
310	jh_rl	2
311	aa	2
312	g_rl	2
313	g_rl2	2
314	r	2
315	iy	2
316	pau	2
317	aa	2
318	sh	2
319	dx	2
320	axr	2
321	l	2
322	axr	2
323	h#	2
324	h#	1
325	k_rl	1
326	k_rl2	1
327	dx	1
328	iy	1
329	l	1
330	d_rl	1
331	d_rl2	1
332	pau	1
333	f	1
334	s	1
335	s_rl2	1
336	p_rl	1
337	p_rl2	1
338	f	1
339	ae	1
340	q	2
341	z	2
342	iy	2
343	epi	2
344	ah	2
345	iy	2
346	v	2
347	ax	2
348	l	2
349	ae	2
350	pau_rl	2
351	s	2
352	m	2
353	s	2
354	dh	2
355	ix	2
356	ax	2
357	er	1
358	nx	1
359	ax	1
360	v	1
361	oy	1
362	eh	1
363	dh	1
364	epi	1
365	m	1
366	aa	1
367	r	1
368	z	1
369	ax	1
370	l	1
371	iy	1
372	hh	1
373	m	1
374	ay	1
375	ax	1
376	v	1
377	ao	1
378	m	1
379	l	1
380	iy	1
381	v	1
382	h#	1
383	h#	1
384	sh	1
385	t_rl	1
386	n	1
387	g_rl	1
388	g_rl2	1
389	iy	1
390	s	1
391	sh	1
392	ao	1
393	l	1
394	ih	1
395	jh_rl	1
396	aa	1
397	r	1
398	q	1
399	iy	1
400	aa	1
401	ao	1
402	h#	1
403	p_rl2	2
404	sh	2
405	ix	2
406	s	2
407	r	2
408	p_rl2	2
409	dh	2
410	axr	2
411	ix	2
412	h#	1
413	er	1
414	p_rl	1
415	p_rl2	1
416	n	1
417	l_rl	1
418	v	1
419	ix	1
420	aa	1
421	ae	2
422	g_rl	2
423	iy	2
424	sh	2
425	l	2
426	y	2
427	axr	2
428	h#	2
429	ih	1
430	dh	1
431	zh_rl2	1
432	iy	1
433	s	1
434	z	1
435	m	1
436	w	1
437	ng	1
438	h#	1
439	ux	1
440	v	1
441	t_rl2	1
442	er	1
443	ih	1
444	s	1
445	ax	1
446	w	1
447	w	1
448	h#	1
449	ix	1
450	dh	1
451	ix	1
452	ch_rl	1
453	ch_rl2	1
454	ch	1
455	ix	1
456	eh	1
457	g_rl	1
458	h#	1
459	iy	1
460	ae	1
461	k_rl	1
462	w	1
463	ey	1
464	f_rl	1
465	m	1
466	v	1
467	k_rl	1
468	ao	1
469	m	1
470	ah	1
471	ch_rl	1
472	ch_rl2	1
473	l	1
474	ng	1
475	k_rl2	1
476	w	1
477	ay	1
478	dx	1
479	n	1
480	h#	1
481	eh	1
482	s	1
483	n	1
484	s	1
485	ow	1
486	n	1
487	axr	1
488	ah	1
489	iy	1
490	h#	1
491	ix	1
492	iy	1
493	z	1
494	ng	1
495	z	1
496	jh_rl2	1
497	s	1
498	ae	1
499	s_rl	1
500	th	1
501	ix	1
502	jh_rl	1
503	h#	1
504	ix	1
505	s	1
506	ix	1
507	ix	1
508	aa	1
509	ah	1
510	l	1
511	t_rl2	1
512	m	1
513	z	1
514	h#	1
515	epi	1
516	dx	1
517	ix	1
518	k_rl2	1
519	oy	1
520	ey	1
521	l	1
522	ay	1
523	h#_rl2	1
524	h#	1
525	sh	1
526	axr	1
527	r	1
528	ih	1
529	n	1
530	g_rl	1
531	s	1
532	w	1
533	er	1
534	h#	1
535	h#	2
536	hh	2
537	k_rl	2
538	uw	2
539	ix	2
540	l	2
541	iy	2
542	l	1
543	m	1
544	y	1
545	s	1
546	axr	1
547	m	1
548	k_rl2	1
549	ax	1
550	axr	2
551	n	2
552	q	2
553	l	2
554	v	2
555	p_rl	2
556	r	2
557	ih	2
558	h#	2
559	dh	1
560	k_rl2	1
561	dx	1
562	iy	1
563	em	1
564	ix	1
565	z	1
566	n	1
567	pau	1
568	ao	1
569	l	1
570	v	1
571	eh	1
572	iy	1
573	p_rl	1
574	l	1
575	ao	1
576	h#	1
577	axr	1
578	w	1
579	ch_rl	1
580	ch_rl2	1
581	k_rl2	1
582	m	1
583	h#	2
584	hh	2
585	aa	2
586	r	2
587	t_rl2	2
588	ix	2
589	n	2
590	ih	2
591	en	2
592	el	2
593	f	2
594	r	2
595	ax	2
596	ax	2
597	r	2
598	ow	1
599	ix	1
600	r	1
601	iy	1
602	n	1
603	l	1
604	ae	1
605	l_rl	1
606	dh_rl2	1
607	ae	1
608	h#_rl	1
609	hh	1
610	eh	1
611	axr	1
612	n	1
613	y	1
614	t_rl2	1
615	ey	1
616	h#	1
617	dh	1
618	th	1
619	er	1
620	z	1
621	el	1
622	sh	1
623	h#	1
624	iy	1
625	eh	1
626	en_rl	1
627	en_rl2	1
628	iy	1
629	sh	1
630	h#	1
631	h#	1
632	r	1
633	f	1
634	ax	1
635	r	1
636	k_rl2	1
637	m	1
638	n	1
639	ix	1
640	ay	1
641	n	1
642	b_rl2	1
643	ax	1
644	ae	1
645	h#	1
646	k	1
647	ax	1
648	t_rl	1
649	s	1
650	ax	1
651	s	1
652	ao	1
653	dh	1
654	eh	1
655	ae	1
656	h#_rl	1
657	h#_rl2	1
658	d_rl2	1
659	aa	1
660	r	1
661	k_rl	1
662	k_rl2	1
663	s	1
664	en_rl	1
665	epi	1
666	w	1
667	q	1
668	h#	1
669	ix	1
670	k_rl2	1
671	iy	1
672	n	1
673	l	1
674	ix	1
675	ae	1
676	h#_rl	1
677	y	2
678	z	2
679	z	2
680	m	2
681	q	2
682	n	2
683	iy	2
684	jh_rl	1
685	jh_rl2	1
686	s	1
687	ao	1
688	jh_rl	1
689	ih	1
690	ih	1
691	n	1
692	uw	1
693	ix	1
694	l	1
695	jh_rl	1
696	el	1
697	m	1
698	ix	1
699	h#	1
700	h#	1
701	n	1
702	ih	1
703	m_rl	1
704	ey	1
705	n	1
706	z	1
707	iy	1
708	ax	1
709	el	1
710	ix	1
711	epi	1
712	h#	2
713	k_rl2	2
714	er	2
715	jh_rl2	2
716	m	2
717	t_rl2	2
718	ih	2
719	s_rl	2
720	s_rl2	2
721	s	2
722	z	2
723	eh	2
724	n	2
725	ix	2
726	s_rl	2
727	ax	1
728	l	1
729	ng	1
730	ae	1
731	f	1
732	ao	1
733	r	1
734	l	1
735	f	1
736	pau	1
737	eh	1
738	t_rl2	1
739	h#	1
740	w	1
741	ch_rl	1
742	ch_rl2	1
743	epi	1
744	l	1
745	ao	1
746	r	1
747	z	1
748	ow	1
749	p_rl	1
750	p_rl2	1
751	ey	1
752	k_rl2	1
753	dx	1
754	k_rl	1
755	l	1
756	ix	1
757	h#	2
758	aw	2
759	q	2
760	el	2
761	axr	2
762	r	2
763	h#	2
764	h#	2
765	p_rl2	2
766	ey	2
767	en	2
768	l	2
769	ao	2
770	ax	2
771	n	2
772	ae	2
773	n	2
774	ax	2
775	iy	2
776	s	2
777	t_rl2	2
778	m	1
779	n	1
780	ow	1
781	w	1
782	er	1
783	h#_rl	1
784	ux	1
785	f	1
786	axr	1
787	ch_rl	1
788	uh	1
789	r	1
790	dx	1
791	ax	1
792	w	1
793	aa	1
794	ax	1
795	iy	1
796	ng	2
797	f	2
798	p_rl	2
799	l	2
800	h#	2
801	sh	1
802	hv	1
803	er	1
804	r	1
805	axr	1
806	q	1
807	ih	1
808	axr	1
809	h#	1
810	ih	2
811	m	2
812	ix	2
813	m	2
814	n	2
815	iy	2
816	k_rl	2
817	m	2
818	k_rl2	2
819	ax	2
820	m	2
821	l	2
822	iy	2
823	k_rl	2
824	uh	2
825	t_rl	2
826	t_rl2	2
827	n	2
828	h#	2
829	ow	1
830	nx	1
831	k_rl2	1
832	r	1
833	n	1
834	l	1
835	dh_rl	1
836	dh_rl2	1
837	h#_rl2	1
838	k_rl2	1
839	ch_rl	1
840	l	1
841	iy	1
842	b	1
843	ix	1
844	ng	1
845	k_rl	1
846	w	1
847	h#	1
848	q	1
849	aa	1
850	r	1
851	s_rl	1
852	eh	1
853	r	1
854	ix	1
855	m	1
856	n	1
857	p_rl2	1
858	ix	1
859	dx	1
860	w	1
861	ah	1
862	z	1
863	ix	1
864	ix	1
865	l	2
866	r	2
867	s	2
868	d_rl	2
869	r	2
870	ay	2
871	r	2
872	ey	2
873	z	2
874	h#	1
875	sh	1
876	axr	1
877	r	1
878	iy	1
879	w	1
880	aa	1
881	sh	1
882	epi	1
883	dx	1
884	q	1
885	er	1
886	h#	1
887	ax	2
888	s	2
889	ah	2
890	ow	2
891	s	2
892	m_rl2	2
893	l	2
894	q	2
895	ae	2
896	axr	2
897	q	2
898	ih	2
899	m	2
900	ah	2
901	p_rl2	2
902	ax	2
903	k_rl	2
904	ah	2
905	r	2
906	pau	2
907	q	2
908	s	2
909	ao	2
910	ix	2
911	dx	2
912	zh	2
913	ax	2
914	ix	2
915	h#	2
916	w	1
917	aa	1
918	ey	1
919	eh	1
920	ih	1
921	l	1
922	iy	1
923	l	1
924	eh	1
925	ix	1
926	s	1
927	k_rl	1
928	k_rl	1
929	t_rl	1
930	sh	1
931	k	2
932	r	2
933	t_rl	2
934	ey	2
935	iy	2
936	ao	2
937	l	2
938	f	2
939	hv	1
940	iy	1
941	s	1
942	epi	1
943	ih	1
944	h#	1
945	h#	1
946	sh	1
947	ae	1
948	ux	1
949	aa	1
950	r	1
951	ix	1
952	n	1
953	g_rl	1
954	r	1
955	l	1
956	ix	1
957	h#	1
958	ix	1
959	ix	1
960	k_rl2	1
961	ix	1
962	ey	1
963	dx	1
964	z_rl	1
965	z	1
966	ax	1
967	l	1
968	aw	1
969	iy	1
970	axr	1
971	ax	1
972	r_rl2	1
973	el	1
974	ao	1
975	l	1
976	eh	1
977	axr	1
978	h#	1
979	axr	1
980	v	1
981	n	1
982	h#	1
983	dh	1
984	eh	1
985	n	1
986	ey	1
987	k_rl	1
988	k_rl2	1
989	ow	1
990	ay	1
991	pau	1
992	n	1
993	hv	1
994	axr	1
995	r	1
996	ux	1
997	t_rl	1
998	ix	1
999	iy	1
1000	sh	1
1001	epi	1
1002	dx	1
1003	ao	1
1004	iy	1
1005	k_rl	2
1006	aa	2
1007	s	2
1008	l	2
1009	eh	2
1010	iy	2
1011	aa	2
1012	ax	2
1013	q	2
1014	v	2
1015	m	2
1016	t_rl2	2
1017	ih	1
1018	k_rl	1
1019	k_rl2	1
1020	ah	1
1021	m	1
1022	ah	2
1023	th	2
1024	pau	2
1025	dh	2
1026	f	2
1027	sh	2
1028	ax	2
1029	q	2
1030	v	2
1031	epi	2
1032	w	2
1033	iy	2
1034	l	1
1035	z	1
1036	t_rl	1
1037	er	1
1038	t_rl2	1
1039	uh	1
1040	ao	1
1041	t_rl	1
1042	t_rl2	1
1043	dh	1
1044	ix	1
1045	l	1
1046	n	1
1047	f	1
1048	uw	1
1049	n_rl	1
1050	ow	1
1051	n	1
1052	ae_rl2	1
1053	s	1
1054	eh	1
1055	iy	1
1056	ax	1
1057	oy	1
1058	l	1
1059	dh	1
1060	ae	1
1061	h#_rl	1
1062	ch_rl2	1
1063	z	1
1064	aa	1
1065	p_rl	1
1066	p_rl2	1
1067	l	1
1068	t_rl2	1
1069	s_rl2	1
1070	n	1
1071	hv	1
1072	iy	1
1073	dx	1
1074	jh_rl2	1
1075	ix	1
1076	ay	1
1077	ey	1
1078	m	1
1079	ix	1
1080	jh_rl2	1
1081	aa	1
1082	l	1
1083	v	1
1084	z	1
1085	ix	1
1086	ay	1
1087	v	1
1088	iy	2
1089	ih	2
1090	ah	2
1091	q	2
1092	v	2
1093	s	2
1094	axr	2
1095	r	2
1096	r	1
1097	ax	1
1098	f	1
1099	ay	1
1100	nx	1
1101	ax	1
1102	l	1
1103	pau	1
1104	ux	1
1105	ax-h	1
1106	eh	1
1107	l	1
1108	t_rl	1
1109	ax	1
1110	s	1
1111	uw	1
1112	ih	1
1113	r	1
1114	w	1
1115	s	1
1116	z	1
1117	m	1
1118	h#	1
1119	s_rl	1
1120	k_rl	1
1121	k_rl2	1
1122	ay	1
1123	p_rl	1
1124	r	1
1125	m	1
1126	ih	1
1127	s	1
1128	ix	1
1129	n	1
1130	q	1
1131	eh	1
1132	iy	1
1133	ix	2
1134	k_rl	2
1135	y	2
1136	er	2
1137	b_rl	2
1138	ay	2
1139	q	2
1140	v	2
1141	p_rl2	2
1142	ae	2
1143	h#	2
1144	f	1
1145	k_rl2	1
1146	eh	1
1147	axr	1
1148	iy	1
1149	aa	1
1150	ax-h	1
1151	t_rl2	1
1152	r	1
1153	ax	1
1154	h#	1
1155	z	2
1156	r	2
1157	r	2
1158	ay	2
1159	z	2
1160	t_rl	2
1161	ux	2
1162	r	2
1163	l	2
1164	h#	1
1165	k_rl	1
1166	k_rl2	1
1167	n	1
1168	ch_rl	1
1169	ch_rl2	1
1170	k_rl2	1
1171	ao	1
1172	n	1
1173	ix	1
1174	n	1
1175	s	1
1176	ah	1
1177	ng	1
1178	ix	1
1179	ae	2
1180	m	2
1181	ae	2
1182	ax-h	2
1183	p_rl	2
1184	p_rl2	2
1185	ow	1
1186	t_rl2	1
1187	pau	1
1188	q	1
1189	ix	1
1190	k_rl	1
1191	k_rl2	1
1192	iy	1
1193	ao	1
1194	l	1
1195	ae	1
1196	ah	1
1197	ch_rl2	1
1198	q	1
1199	s	1
1200	n	1
1201	ix	1
1202	iy	1
1203	h#	1
1204	h#	1
1205	jh_rl	1
1206	epi	1
1207	ah	1
1208	axr	1
1209	aa	1
1210	y	1
1211	ux	1
1212	f	1
1213	ow	1
1214	q	1
1215	iy	1
1216	eh	1
1217	r	1
1218	ix	1
1219	q	1
1220	r	1
1221	ay	1
1222	k_rl2	1
1223	dh	1
1224	t_rl	1
1225	q	1
1226	dx	1
1227	ah	1
1228	hh	1
1229	d_rl	1
1230	h#	1
1231	h#	2
1232	k	2
1233	r	2
1234	s	2
1235	iy	2
1236	ix	2
1237	n	2
1238	dx	2
1239	n	1
1240	ch_rl2	1
1241	hh	1
1242	ey	1
1243	iy	1
1244	r	1
1245	l	1
1246	aa	1
1247	k_rl	1
1248	w	1
1249	ah	1
1250	d_rl	1
1251	ix	1
1252	z	1
1253	q	1
1254	s	1
1255	ng	1
1256	ao	1
1257	ng	1
1258	n	1
1259	h#_rl2	1
1260	s	1
1261	epi	1
1262	m	1
1263	k_rl	1
1264	k_rl2	1
1265	ix	1
1266	n	1
1267	iy	1
1268	r	1
1269	l	1
1270	ay	1
1271	dh_rl2	1
1272	ae	1
1273	ng	1
1274	n	1
1275	z	1
1276	ao	1
1277	ow	1
1278	ix	1
1279	ng	1
1280	ih	1
1281	er	1
1282	z	1
1283	t_rl	1
1284	ch_rl	1
1285	n	1
1286	n	1
1287	f	1
1288	h#	1
1289	dx	1
1290	s	1
1291	hh	1
1292	eh	1
1293	v	1
1294	iy	1
1295	n	1
1296	eh	1
1297	dx	1
1298	t_rl2	1
1299	ax-h	1
1300	h#_rl2	1
1301	hh	1
1302	ey	1
1303	q	1
1304	ae	1
1305	n	1
1306	f	1
1307	ey	1
1308	iy	1
1309	s	1
1310	ey	1
1311	ih	1
1312	h#	1
1313	ae	1
1314	ix	1
1315	ix	1
1316	iy	1
1317	r	1
1318	ae	1
1319	l_rl2	1
1320	dh_rl2	1
1321	t_rl2	1
1322	h#	1
1323	hh	1
1324	l	1
1325	eh	1
1326	l	1
1327	ax	1
1328	r	1
1329	y_rl	1
1330	ah	1
1331	s	1
1332	ix	1
1333	s	1
1334	eh	1
1335	s	1
1336	h#	1
1337	hv	1
1338	axr	1
1339	ux	1
1340	r	1
1341	iy	1
1342	s	1
1343	r	1
1344	epi	1
1345	w	1
1346	axr	1
1347	h#	1
1348	t_rl	1
1349	ey	1
1350	dh	1
1351	ax	1
1352	p_rl	1
1353	f	1
1354	q	1
1355	k_rl	1
1356	k_rl2	1
1357	ax	1
1358	n	1
1359	q	2
1360	iy	2
1361	ch_rl	2
1362	axr	2
1363	z	2
1364	z	2
1365	p_rl	2
1366	p_rl2	2
1367	r	2
1368	ch_rl	2
1369	s	2
1370	eh	2
1371	s	2
1372	h#	1
1373	l	1
1374	k_rl	1
1375	k_rl2	1
1376	n	1
1377	t_rl	1
1378	t_rl2	1
1379	iy	1
1380	th	1
1381	f	1
1382	w	1
1383	dx	1
1384	h#	1
1385	s	1
1386	aa	1
1387	y_rl	1
1388	k_rl	1
1389	nx	1
1390	s	1
1391	epi	1
1392	k_rl2	1
1393	ix	1
1394	oy	1
1395	iy	1
1396	ae	1
1397	dh_rl2	1
1398	h#_rl2	1
1399	h#	2
1400	r	2
1401	s	2
1402	ih	1
1403	m	1
1404	n	1
1405	ey	1
1406	h#	1
1407	h#	2
1408	n	2
1409	ix	2
1410	ih	2
1411	v	2
1412	k_rl	2
1413	k_rl2	2
1414	ux_rl	2
1415	l	2
1416	k_rl2	2
1417	ih	2
1418	eh	1
1419	n	1
1420	ix	1
1421	n	1
1422	z	1
1423	ax	1
1424	ao	1
1425	aa	1
1426	s	1
1427	ae	1
1428	n	1
1429	v	1
1430	ax	1
1431	n	1
1432	h#	1
1433	ch	1
1434	z	1
1435	s	1
1436	t_rl	1
1437	eh	1
1438	ao	1
1439	n	1
1440	h#	2
1441	iy	2
1442	y_rl2	2
1443	aa	2
1444	q	2
1445	n	2
1446	g_rl	2
1447	s	2
1448	w	2
1449	sh	2
1450	epi	2
1451	er	2
1452	ih	2
1453	s_rl2	1
1454	pau	1
1455	hv	1
1456	n	1
1457	eh	1
1458	ae	1
1459	l	1
1460	iy	1
1461	w	1
1462	k_rl	1
1463	k_rl2	1
1464	ih	1
1465	s_rl	1
1466	iy	1
1467	ih	1
1468	n	1
1469	ae	1
1470	n	1
1471	h#	2
1472	th	2
1473	s_rl	2
1474	jh_rl	2
1475	jh_rl2	2
1476	axr	2
1477	k_rl	2
1478	k_rl2	2
1479	s	2
1480	l	2
1481	ax	2
1482	p_rl	2
1483	m	2
1484	h#	2
1485	w	2
1486	d_rl	2
1487	r	2
1488	eh	2
1489	ch_rl2	2
1490	f	2
1491	ax	2
1492	m	2
1493	ix	2
1494	r	2
1495	ey	2
1496	q	1
1497	s_rl2	1
1498	r	1
1499	t_rl	1
1500	eh	1
1501	r	1
1502	jh_rl	1
1503	l	1
1504	f	1
1505	jh_rl	1
1506	s	2
1507	ay	2
1508	ax	2
1509	p_rl	2
1510	iy	2
1511	s	2
1512	eh	2
1513	dx	2
1514	ax	2
1515	axr	2
1516	n	2
1517	ae	2
1518	ix	2
1519	n	2
1520	s_rl2	2
1521	h#	2
1522	sh	1
1523	er	1
1524	th	1
1525	m	1
1526	aa	1
1527	dx	1
1528	axr	1
1529	z	1
1530	ah	1
1531	ch_rl2	1
1532	dh	1
1533	ih	1
1534	v	1
1535	q	1
1536	l	1
1537	d	1
1538	ih	1
1539	ux	1
1540	dx	1
1541	l	1
1542	jh_rl	1
1543	q	1
1544	n	1
1545	axr	1
1546	aw	1
1547	z	1
1548	sh	1
1549	iy	1
1550	hv	1
1551	jh_rl2	1
1552	r	1
1553	ng	1
1554	g_rl	1
1555	g_rl2	1
1556	iy	1
1557	ao	1
1558	ih	1
1559	axr	1
1560	t_rl	1
1561	t_rl2	1
1562	m	1
1563	ao	1
1564	ax	1
1565	r	1
1566	h#	1
1567	iy	1
1568	ae	1
1569	d_rl	1
1570	aa	1
1571	t_rl	1
1572	aa	1
1573	epi	1
1574	ao	1
1575	l	1
1576	ih	1
1577	h#	2
1578	k	2
1579	ix	2
1580	n	2
1581	iy	2
1582	en	2
1583	ih	2
1584	epi	2
1585	ey	2
1586	dx	2
1587	ix	1
1588	er	1
1589	nx	1
1590	r	1
1591	n	1
1592	l	1
1593	iy	1
1594	f	1
1595	iy	1
1596	t	1
1597	ow	1
1598	f	1
1599	ux	1
1600	ih	1
1601	z	1
1602	f_rl2	1
1603	ax	1
1604	p_rl2	1
1605	aa	1
1606	eh	1
1607	s	1
1608	oy	1
1609	iy	1
1610	h#	1
1611	hh	2
1612	s	2
1613	s	2
1614	z	2
1615	iy	2
1616	ih	2
1617	ao_rl	2
1618	l	2
1619	er	2
1620	h#	2
1621	h#	1
1622	iy	1
1623	eh	1
1624	p	1
1625	h#_rl	1
1626	h#_rl2	1
1627	h#	2
1628	r_rl	2
1629	ih	2
1630	n	2
1631	k_rl	2
1632	iy	2
1633	f	2
1634	ux	2
1635	ae	2
1636	ih	2
1637	n	2
1638	ix	2
1639	ng	2
1640	h#	2
1641	en	1
1642	t_rl	1
1643	ax	1
1644	aa	1
1645	ch_rl2	1
1646	m	1
1647	l	1
1648	iy	1
1649	h#	1
1650	eh	1
1651	p_rl2	1
1652	aa	1
1653	n	1
1654	l	1
1655	ey	1
1656	ah	1
1657	s	1
1658	t_rl	1
1659	t_rl2	1
1660	r	1
1661	sh	1
1662	dh	1
1663	t_rl	1
1664	t_rl2	1
1665	z	1
1666	jh_rl	1
1667	jh_rl2	1
1668	ix	1
1669	k_rl	1
1670	k_rl2	1
1671	n	1
1672	ay	1
1673	n	1
1674	z	1
1675	k_rl	2
1676	g_rl2	2
1677	dh	1
1678	w	1
1679	iy	1
1680	uh	1
1681	n	1
1682	pau	1
1683	r	1
1684	ah	1
1685	m	1
1686	ah	1
1687	k_rl2	1
1688	ae	1
1689	k_rl	1
1690	h#_rl2	1
1691	h#	1
1692	ax	1
1693	ix	1
1694	ax	1
1695	l	1
1696	axr	1
1697	t_rl	1
1698	t_rl2	1
1699	h#	1
1700	q	2
1701	v	2
1702	ix	2
1703	el	2
1704	p_rl	2
1705	p_rl2	2
1706	aa	2
1707	t_rl2	2
1708	n	2
1709	f	2
1710	z	2
1711	ey	2
1712	dx	2
1713	ih	2
1714	ix	2
1715	aa	2
1716	ng	2
1717	p_rl	2
1718	ae	2
1719	iy	2
1720	h#	2
1721	q	2
1722	eh	2
1723	iy	2
1724	k_rl	2
1725	l	2
1726	l	2
1727	iy	2
1728	t_rl2	2
1729	f	2
1730	ix	2
1731	ng	2
1732	eh	2
1733	s	2
1734	h#_rl	2
1735	axr	1
1736	z	1
1737	epi	1
1738	axr	1
1739	q	1
1740	z	1
1741	h#	1
1742	ix	1
1743	el	1
1744	ix	1
1745	z	1
1746	ix	1
1747	er	1
1748	ng	1
1749	p_rl2	1
1750	ih	1
1751	ae	1
1752	l	1
1753	t_rl	1
1754	r	1
1755	em	1
1756	t_rl	1
1757	ey	1
1758	s_rl	1
1759	h#	1
1760	w	1
1761	ix	1
1762	ey	1
1763	q	1
1764	hh	1
1765	ow	1
1766	m	1
1767	m_rl2	1
1768	ix	1
1769	t_rl2	1
1770	aw	1
1771	h#	1
1772	eh	1
1773	ih	1
1774	en_rl	1
1775	ow	1
1776	n	1
1777	iy	1
1778	w	1
1779	ah	1
1780	ax	1
1781	s	1
1782	eh	1
1783	r	1
1784	w_rl	1
1785	eh	1
1786	h#	1
1787	iy	1
1788	l	1
1789	p_rl	1
1790	p_rl2	1
1791	ey	1
1792	k_rl	1
1793	k_rl2	1
1794	l	1
1795	s	1
1796	h#	1
1797	t	1
1798	ow	1
1799	f	1
1800	uw	1
1801	q	1
1802	s	1
1803	eh	1
1804	oy	1
1805	s	1
1806	dh	1
1807	uw	1
1808	h#_rl2	1
1809	z	2
1810	p_rl2	2
1811	axr	2
1812	n	2
1813	aa	2
1814	ow	2
1815	k_rl2	2
1816	m	2
1817	q	2
1818	k_rl	2
1819	k_rl2	2
1820	r	2
1821	s_rl	2
1822	r	2
1823	sh_rl2	2
1824	ix	2
1825	aa	2
1826	h#	2
1827	hh	1
1828	eh	1
1829	l	1
1830	r	1
1831	y_rl2	1
1832	ah	1
1833	er	1
1834	s_rl	1
1835	s	1
1836	h#	1
1837	iy	1
1838	axr	1
1839	r	1
1840	s	1
1841	ux	1
1842	s	1
1843	sh	1
1844	ao	1
1845	ih	1
1846	axr	1
1847	h#	2
1848	s	2
1849	ih	2
1850	s	2
1851	r	2
1852	ey	2
1853	d_rl2	2
1854	aw	2
1855	s	2
1856	ey	2
1857	r	2
1858	w	2
1859	ax	2
1860	n	2
1861	l_rl	2
1862	iy	2
1863	epi	2
1864	l	2
1865	t_rl	2
1866	ix	2
1867	ey	2
1868	m	2
1869	ix	2
1870	z	2
1871	jh_rl	2
1872	aa	2
1873	h#_rl	2
1874	h#	1
1875	ng	1
1876	ih	1
1877	oy	1
1878	ae	1
1879	n	1
1880	sh_rl	1
1881	ah_rl2	1
1882	h#	1
1883	r	1
1884	ao	1
1885	g_rl2	1
1886	r	1
1887	ae	1
1888	f	1
1889	ix	1
1890	n	1
1891	s_rl2	1
1892	h#	1
1893	eh	1
1894	sh	1
1895	el	1
1896	t_rl	1
1897	ae	1
1898	ao	1
1899	r	1
1900	eh	1
1901	hh	1
1902	ax	1
1903	m	1
1904	k_rl	1
1905	h#	1
1906	hh	1
1907	ih	1
1908	jh_rl	1
1909	jh_rl2	1
1910	m_rl2	1
1911	t_rl2	1
1912	ux	1
1913	eh	1
1914	hv_rl	1
1915	z	1
1916	dx	1
1917	n	1
1918	n	1
1919	y	1
1920	axr	1
1921	h#	1
1922	y_rl	1
1923	y_rl2	1
1924	s	1
1925	ux	1
1926	iy	1
1927	aa	1
1928	dx	1
1929	y	1
1930	er	1
1931	h#	1
1932	ch_rl	1
1933	aa	1
1934	ix	1
1935	ng	1
1936	z_rl	1
1937	m	1
1938	z_rl2	1
1939	g_rl	1
1940	h#	2
1941	aw	2
1942	w	2
1943	l	2
1944	ix	2
1945	k_rl	2
1946	q	2
1947	s	2
1948	r	2
1949	iy	2
1950	n	2
1951	ix	2
1952	r	2
1953	ah	2
1954	ey	2
1955	dx	2
1956	h#	2
1957	v	2
1958	ng	2
1959	er	2
1960	ax	2
1961	v	2
1962	ix	2
1963	t_rl	2
1964	s	2
1965	t_rl	2
1966	r	2
1967	v	2
1968	n	2
1969	ix	2
1970	z	2
1971	s	1
1972	t_rl	1
1973	r	1
1974	t_rl	1
1975	ch_rl2	1
1976	p_rl2	1
1977	th	1
1978	th	1
1979	m	1
1980	el	1
1981	iy	1
1982	eh	1
1983	h#_rl2	1
1984	ay	2
1985	n	2
1986	l	2
1987	f	2
1988	q	2
1989	n	2
1990	ih	2
1991	s	2
1992	n	2
1993	s	2
1994	ah	2
1995	p_rl2	2
1996	s	2
1997	er	2
1998	ux	2
1999	w	2
[truncated: 10,001 more rows]
