# Supplementary material for: Fine-grained statistical structure of speech
Source: PLoS One. 2020 Mar 20;15(3):e0230233. doi: 10.1371/journal.pone.0230233 (PMC7083313; doi:10.1371/journal.pone.0230233)
Supplement: S1 Data — Minimal data for the data analyses. It contains the decomposition scores of 30k speech samples. (ZIP) [file pone.0230233.s005.zip › phn_dist/decomps.csv]

id	beta	h	rms
1	0.30000	9.93519	21.80751
1	0.40385	9.62554	21.80751
1	0.50769	9.36794	21.80751
1	0.61154	9.62906	21.80751
1	0.71538	9.80774	21.80751
1	0.81923	9.70922	21.80751
1	0.92308	9.44975	21.80751
1	1.02692	9.38948	21.80751
1	1.13077	9.28180	21.80751
1	1.20000	9.50640	21.80751
2	0.30000	7.41864	1.60077
2	0.40385	7.54789	1.60077
2	0.50769	7.59166	1.60077
2	0.61154	7.68276	1.60077
2	0.71538	7.68507	1.60077
2	0.81923	7.65277	1.60077
2	0.92308	7.68096	1.60077
2	1.02692	7.70746	1.60077
2	1.13077	7.61340	1.60077
2	1.20000	7.89339	1.60077
3	0.30000	6.40600	64.01772
3	0.40385	6.46545	64.01772
3	0.50769	6.38609	64.01772
3	0.61154	6.59959	64.01772
3	0.71538	6.44942	64.01772
3	0.81923	6.59424	64.01772
3	0.92308	6.29376	64.01772
3	1.02692	6.39846	64.01772
3	1.13077	6.46633	64.01772
3	1.20000	6.65761	64.01772
4	0.30000	6.63279	62.67702
4	0.40385	6.73768	62.67702
4	0.50769	6.68041	62.67702
4	0.61154	6.92850	62.67702
4	0.71538	6.91768	62.67702
4	0.81923	6.77145	62.67702
4	0.92308	6.86322	62.67702
4	1.02692	6.82236	62.67702
4	1.13077	7.03119	62.67702
4	1.20000	6.88686	62.67702
5	0.30000	7.41858	39.41583
5	0.40385	7.51638	39.41583
5	0.50769	7.29175	39.41583
5	0.61154	7.47745	39.41583
5	0.71538	7.66154	39.41583
5	0.81923	7.49745	39.41583
5	0.92308	7.60549	39.41583
5	1.02692	7.53243	39.41583
5	1.13077	7.33298	39.41583
5	1.20000	7.56808	39.41583
6	0.30000	4.30123	77.52306
6	0.40385	4.29599	77.52306
6	0.50769	4.27235	77.52306
6	0.61154	4.34211	77.52306
6	0.71538	4.42479	77.52306
6	0.81923	4.16713	77.52306
6	0.92308	4.32553	77.52306
6	1.02692	4.48288	77.52306
6	1.13077	4.46295	77.52306
6	1.20000	4.56286	77.52306
7	0.30000	5.71224	932.25535
7	0.40385	5.80888	932.25535
7	0.50769	5.85503	932.25535
7	0.61154	5.80403	932.25535
7	0.71538	5.80674	932.25535
7	0.81923	5.68955	932.25535
7	0.92308	5.77477	932.25535
7	1.02692	5.77073	932.25535
7	1.13077	5.86534	932.25535
7	1.20000	5.74953	932.25535
8	0.30000	5.73664	157.50617
8	0.40385	5.65048	157.50617
8	0.50769	5.83250	157.50617
8	0.61154	5.84345	157.50617
8	0.71538	5.76187	157.50617
8	0.81923	5.68916	157.50617
8	0.92308	5.72502	157.50617
8	1.02692	5.77360	157.50617
8	1.13077	5.79938	157.50617
8	1.20000	5.73553	157.50617
9	0.30000	5.90036	462.52229
9	0.40385	5.71377	462.52229
9	0.50769	5.73490	462.52229
9	0.61154	5.66678	462.52229
9	0.71538	5.62366	462.52229
9	0.81923	5.80183	462.52229
9	0.92308	5.55256	462.52229
9	1.02692	5.71891	462.52229
9	1.13077	5.85580	462.52229
9	1.20000	5.60723	462.52229
10	0.30000	9.24006	70.04076
10	0.40385	9.14838	70.04076
10	0.50769	9.37873	70.04076
10	0.61154	9.25141	70.04076
10	0.71538	9.30679	70.04076
10	0.81923	9.42017	70.04076
10	0.92308	9.09391	70.04076
10	1.02692	8.92283	70.04076
10	1.13077	8.98163	70.04076
10	1.20000	9.11293	70.04076
11	0.30000	5.33203	98.48696
11	0.40385	5.33682	98.48696
11	0.50769	5.30146	98.48696
11	0.61154	5.30295	98.48696
11	0.71538	5.28595	98.48696
11	0.81923	5.17063	98.48696
11	0.92308	5.39789	98.48696
11	1.02692	4.99284	98.48696
11	1.13077	5.25647	98.48696
11	1.20000	5.17859	98.48696
12	0.30000	4.81024	81.18251
12	0.40385	4.84061	81.18251
12	0.50769	4.73486	81.18251
12	0.61154	4.91383	81.18251
12	0.71538	4.98746	81.18251
12	0.81923	4.83906	81.18251
12	0.92308	5.00247	81.18251
12	1.02692	5.07602	81.18251
12	1.13077	5.05248	81.18251
12	1.20000	5.03251	81.18251
13	0.30000	4.36751	75.88963
13	0.40385	4.42353	75.88963
13	0.50769	4.37427	75.88963
13	0.61154	4.59912	75.88963
13	0.71538	4.31070	75.88963
13	0.81923	4.31077	75.88963
13	0.92308	4.25444	75.88963
13	1.02692	4.43032	75.88963
13	1.13077	4.44020	75.88963
13	1.20000	4.36913	75.88963
14	0.30000	8.20563	354.51437
14	0.40385	8.24798	354.51437
14	0.50769	8.41572	354.51437
14	0.61154	8.16923	354.51437
14	0.71538	8.31291	354.51437
14	0.81923	8.13432	354.51437
14	0.92308	8.10842	354.51437
14	1.02692	8.20135	354.51437
14	1.13077	8.40625	354.51437
14	1.20000	8.30271	354.51437
15	0.30000	6.14359	131.02562
15	0.40385	6.06979	131.02562
15	0.50769	6.05618	131.02562
15	0.61154	6.11618	131.02562
15	0.71538	6.20266	131.02562
15	0.81923	6.18738	131.02562
15	0.92308	6.07688	131.02562
15	1.02692	6.14116	131.02562
15	1.13077	6.23696	131.02562
15	1.20000	6.17634	131.02562
16	0.30000	6.42080	136.68896
16	0.40385	6.60940	136.68896
16	0.50769	6.56922	136.68896
16	0.61154	6.46911	136.68896
16	0.71538	6.62278	136.68896
16	0.81923	6.63179	136.68896
16	0.92308	6.86648	136.68896
16	1.02692	6.80085	136.68896
16	1.13077	6.80698	136.68896
16	1.20000	6.87180	136.68896
17	0.30000	6.07130	50.50243
17	0.40385	6.11684	50.50243
17	0.50769	6.10956	50.50243
17	0.61154	5.99406	50.50243
17	0.71538	5.96794	50.50243
17	0.81923	5.98835	50.50243
17	0.92308	6.04830	50.50243
17	1.02692	5.99455	50.50243
17	1.13077	5.97132	50.50243
17	1.20000	5.92151	50.50243
18	0.30000	6.72164	166.68738
18	0.40385	6.71796	166.68738
18	0.50769	6.74523	166.68738
18	0.61154	6.59773	166.68738
18	0.71538	6.62989	166.68738
18	0.81923	6.58767	166.68738
18	0.92308	6.56062	166.68738
18	1.02692	6.45099	166.68738
18	1.13077	6.31990	166.68738
18	1.20000	6.48044	166.68738
19	0.30000	6.54186	74.73019
19	0.40385	6.51607	74.73019
19	0.50769	6.47796	74.73019
19	0.61154	6.39925	74.73019
19	0.71538	6.50569	74.73019
19	0.81923	6.55024	74.73019
19	0.92308	6.23057	74.73019
19	1.02692	6.34315	74.73019
19	1.13077	6.28028	74.73019
19	1.20000	6.38118	74.73019
20	0.30000	5.01084	548.02356
20	0.40385	5.11579	548.02356
20	0.50769	5.02439	548.02356
20	0.61154	4.87145	548.02356
20	0.71538	4.77681	548.02356
20	0.81923	5.07277	548.02356
20	0.92308	5.06426	548.02356
20	1.02692	4.97811	548.02356
20	1.13077	5.01204	548.02356
20	1.20000	5.16220	548.02356
21	0.30000	9.36422	442.76613
21	0.40385	9.38915	442.76613
21	0.50769	9.24428	442.76613
21	0.61154	9.38320	442.76613
21	0.71538	8.93558	442.76613
21	0.81923	8.95100	442.76613
21	0.92308	8.63643	442.76613
21	1.02692	8.65195	442.76613
21	1.13077	8.95398	442.76613
21	1.20000	8.65356	442.76613
22	0.30000	5.64408	639.16233
22	0.40385	5.54992	639.16233
22	0.50769	5.46243	639.16233
22	0.61154	5.52309	639.16233
22	0.71538	5.52518	639.16233
22	0.81923	5.33556	639.16233
22	0.92308	5.21353	639.16233
22	1.02692	5.32612	639.16233
22	1.13077	5.31354	639.16233
22	1.20000	5.19671	639.16233
23	0.30000	3.28501	69.33508
23	0.40385	3.22558	69.33508
23	0.50769	3.23848	69.33508
23	0.61154	3.23029	69.33508
23	0.71538	3.23522	69.33508
23	0.81923	3.16094	69.33508
23	0.92308	3.26830	69.33508
23	1.02692	3.37555	69.33508
23	1.13077	3.23887	69.33508
23	1.20000	3.28640	69.33508
24	0.30000	3.73670	40.12565
24	0.40385	3.72127	40.12565
24	0.50769	3.75296	40.12565
24	0.61154	3.70368	40.12565
24	0.71538	3.83186	40.12565
24	0.81923	3.77904	40.12565
24	0.92308	3.93397	40.12565
24	1.02692	3.85061	40.12565
24	1.13077	3.91622	40.12565
24	1.20000	3.96519	40.12565
25	0.30000	2.87636	118.53559
25	0.40385	2.84921	118.53559
25	0.50769	2.71202	118.53559
25	0.61154	2.71397	118.53559
25	0.71538	2.73202	118.53559
25	0.81923	2.65823	118.53559
25	0.92308	2.76085	118.53559
25	1.02692	2.67533	118.53559
25	1.13077	2.87898	118.53559
25	1.20000	2.65836	118.53559
26	0.30000	3.76340	217.26483
26	0.40385	3.71604	217.26483
26	0.50769	3.50050	217.26483
26	0.61154	3.55063	217.26483
26	0.71538	3.57465	217.26483
26	0.81923	3.60097	217.26483
26	0.92308	3.44959	217.26483
26	1.02692	3.46790	217.26483
26	1.13077	3.33547	217.26483
26	1.20000	3.35592	217.26483
27	0.30000	4.14507	419.64284
27	0.40385	4.15948	419.64284
27	0.50769	4.15693	419.64284
27	0.61154	4.30209	419.64284
27	0.71538	4.19442	419.64284
27	0.81923	4.22145	419.64284
27	0.92308	4.29119	419.64284
27	1.02692	4.28926	419.64284
27	1.13077	4.38665	419.64284
27	1.20000	4.36286	419.64284
28	0.30000	9.01859	377.17607
28	0.40385	9.06819	377.17607
28	0.50769	9.20975	377.17607
28	0.61154	9.36961	377.17607
28	0.71538	9.24407	377.17607
28	0.81923	8.95704	377.17607
28	0.92308	9.33626	377.17607
28	1.02692	9.33385	377.17607
28	1.13077	9.46426	377.17607
28	1.20000	9.31810	377.17607
29	0.30000	4.87637	59.02624
29	0.40385	4.68707	59.02624
29	0.50769	4.68547	59.02624
29	0.61154	4.51206	59.02624
29	0.71538	4.33872	59.02624
29	0.81923	4.29215	59.02624
29	0.92308	4.23642	59.02624
29	1.02692	4.11992	59.02624
29	1.13077	4.24639	59.02624
29	1.20000	3.97437	59.02624
30	0.30000	6.36888	185.60795
30	0.40385	6.47910	185.60795
30	0.50769	6.47782	185.60795
30	0.61154	6.37264	185.60795
30	0.71538	6.54702	185.60795
30	0.81923	6.40937	185.60795
30	0.92308	6.68982	185.60795
30	1.02692	6.48644	185.60795
30	1.13077	6.64297	185.60795
30	1.20000	6.66070	185.60795
31	0.30000	6.86510	176.47520
31	0.40385	6.85364	176.47520
31	0.50769	6.83756	176.47520
31	0.61154	6.84471	176.47520
31	0.71538	6.96118	176.47520
31	0.81923	6.81118	176.47520
31	0.92308	7.17724	176.47520
31	1.02692	7.21825	176.47520
31	1.13077	7.25985	176.47520
31	1.20000	7.15182	176.47520
32	0.30000	6.96900	84.45185
32	0.40385	6.98202	84.45185
32	0.50769	7.03714	84.45185
32	0.61154	7.03957	84.45185
32	0.71538	6.78492	84.45185
32	0.81923	6.91664	84.45185
32	0.92308	6.96871	84.45185
32	1.02692	6.95509	84.45185
32	1.13077	6.98920	84.45185
32	1.20000	7.20670	84.45185
33	0.30000	3.71385	406.40710
33	0.40385	3.65839	406.40710
33	0.50769	3.80341	406.40710
33	0.61154	3.87623	406.40710
33	0.71538	3.94650	406.40710
33	0.81923	3.90964	406.40710
33	0.92308	4.00995	406.40710
33	1.02692	4.18042	406.40710
33	1.13077	4.27888	406.40710
33	1.20000	4.39302	406.40710
34	0.30000	9.53172	147.00247
34	0.40385	9.72054	147.00247
34	0.50769	9.56378	147.00247
34	0.61154	9.83855	147.00247
34	0.71538	9.70951	147.00247
34	0.81923	9.77992	147.00247
34	0.92308	9.43680	147.00247
34	1.02692	9.46892	147.00247
34	1.13077	9.38956	147.00247
34	1.20000	9.47574	147.00247
35	0.30000	5.96056	25.05472
35	0.40385	5.90571	25.05472
35	0.50769	5.94692	25.05472
35	0.61154	5.97604	25.05472
35	0.71538	5.73175	25.05472
35	0.81923	5.86979	25.05472
35	0.92308	5.91021	25.05472
35	1.02692	5.76590	25.05472
35	1.13077	5.72643	25.05472
35	1.20000	5.66821	25.05472
36	0.30000	8.14947	155.06718
36	0.40385	8.09271	155.06718
36	0.50769	8.19139	155.06718
36	0.61154	7.99138	155.06718
36	0.71538	7.94879	155.06718
36	0.81923	7.91257	155.06718
36	0.92308	8.12040	155.06718
36	1.02692	8.22825	155.06718
36	1.13077	8.05802	155.06718
36	1.20000	7.94496	155.06718
37	0.30000	5.97949	6.52071
37	0.40385	6.10849	6.52071
37	0.50769	5.95548	6.52071
37	0.61154	6.23253	6.52071
37	0.71538	6.22750	6.52071
37	0.81923	6.16568	6.52071
37	0.92308	6.19920	6.52071
37	1.02692	6.07875	6.52071
37	1.13077	6.30480	6.52071
37	1.20000	6.42062	6.52071
38	0.30000	5.09577	42.52972
38	0.40385	5.08932	42.52972
38	0.50769	5.16161	42.52972
38	0.61154	5.26677	42.52972
38	0.71538	5.18685	42.52972
38	0.81923	5.24982	42.52972
38	0.92308	5.27891	42.52972
38	1.02692	5.33206	42.52972
38	1.13077	5.42472	42.52972
38	1.20000	5.45288	42.52972
39	0.30000	9.11623	99.24072
39	0.40385	9.09104	99.24072
39	0.50769	9.33687	99.24072
39	0.61154	9.20602	99.24072
39	0.71538	9.11622	99.24072
39	0.81923	9.00488	99.24072
39	0.92308	8.71119	99.24072
39	1.02692	9.12851	99.24072
39	1.13077	9.69400	99.24072
39	1.20000	9.02425	99.24072
40	0.30000	7.75479	86.03841
40	0.40385	7.38125	86.03841
40	0.50769	7.65867	86.03841
40	0.61154	8.05808	86.03841
40	0.71538	7.58389	86.03841
40	0.81923	7.76116	86.03841
40	0.92308	7.64431	86.03841
40	1.02692	7.77282	86.03841
40	1.13077	7.73842	86.03841
40	1.20000	8.11772	86.03841
41	0.30000	9.39744	30.45121
41	0.40385	9.55820	30.45121
41	0.50769	9.66667	30.45121
41	0.61154	9.73507	30.45121
41	0.71538	9.51426	30.45121
41	0.81923	9.39256	30.45121
41	0.92308	9.36511	30.45121
41	1.02692	9.54163	30.45121
41	1.13077	9.44890	30.45121
41	1.20000	9.57285	30.45121
42	0.30000	8.31706	99.91532
42	0.40385	8.26992	99.91532
42	0.50769	8.16355	99.91532
42	0.61154	8.31161	99.91532
42	0.71538	8.24120	99.91532
42	0.81923	8.48151	99.91532
42	0.92308	8.57410	99.91532
42	1.02692	8.23498	99.91532
42	1.13077	8.38774	99.91532
42	1.20000	8.26807	99.91532
43	0.30000	5.64895	74.09992
43	0.40385	5.66465	74.09992
43	0.50769	5.57942	74.09992
43	0.61154	5.63497	74.09992
43	0.71538	5.60430	74.09992
43	0.81923	5.55177	74.09992
43	0.92308	5.40392	74.09992
43	1.02692	5.51697	74.09992
43	1.13077	5.53157	74.09992
43	1.20000	5.49434	74.09992
44	0.30000	3.32588	51.80517
44	0.40385	3.46756	51.80517
44	0.50769	3.50316	51.80517
44	0.61154	3.49663	51.80517
44	0.71538	3.47277	51.80517
44	0.81923	3.60611	51.80517
44	0.92308	3.60734	51.80517
44	1.02692	3.63864	51.80517
44	1.13077	3.73636	51.80517
44	1.20000	3.85614	51.80517
45	0.30000	4.91674	38.71082
45	0.40385	5.05895	38.71082
45	0.50769	5.08306	38.71082
45	0.61154	5.06678	38.71082
45	0.71538	5.03601	38.71082
45	0.81923	5.02387	38.71082
45	0.92308	5.18245	38.71082
45	1.02692	5.10801	38.71082
45	1.13077	5.31563	38.71082
45	1.20000	5.21303	38.71082
46	0.30000	6.72652	32.70934
46	0.40385	6.60932	32.70934
46	0.50769	6.39996	32.70934
46	0.61154	6.43728	32.70934
46	0.71538	6.39281	32.70934
46	0.81923	6.32907	32.70934
46	0.92308	6.62020	32.70934
46	1.02692	6.63025	32.70934
46	1.13077	6.47014	32.70934
46	1.20000	6.50873	32.70934
47	0.30000	7.85178	12.50213
47	0.40385	7.94445	12.50213
47	0.50769	7.89946	12.50213
47	0.61154	8.09327	12.50213
47	0.71538	7.94725	12.50213
47	0.81923	8.02946	12.50213
47	0.92308	8.14156	12.50213
47	1.02692	8.04974	12.50213
47	1.13077	8.19753	12.50213
47	1.20000	8.16099	12.50213
48	0.30000	4.81151	67.00951
48	0.40385	4.73172	67.00951
48	0.50769	4.79026	67.00951
48	0.61154	4.68100	67.00951
48	0.71538	4.75901	67.00951
48	0.81923	4.68801	67.00951
48	0.92308	4.77048	67.00951
48	1.02692	4.73169	67.00951
48	1.13077	4.73020	67.00951
48	1.20000	4.67578	67.00951
49	0.30000	5.29499	56.53254
49	0.40385	5.16814	56.53254
49	0.50769	5.13184	56.53254
49	0.61154	5.13591	56.53254
49	0.71538	5.20202	56.53254
49	0.81923	5.04116	56.53254
49	0.92308	5.17728	56.53254
49	1.02692	5.08741	56.53254
49	1.13077	5.07620	56.53254
49	1.20000	4.97121	56.53254
50	0.30000	7.42323	54.73754
50	0.40385	6.90203	54.73754
50	0.50769	7.27326	54.73754
50	0.61154	6.82978	54.73754
50	0.71538	6.91235	54.73754
50	0.81923	6.96823	54.73754
50	0.92308	6.89266	54.73754
50	1.02692	6.92944	54.73754
50	1.13077	7.06734	54.73754
50	1.20000	6.94130	54.73754
51	0.30000	6.50957	52.56208
51	0.40385	6.92962	52.56208
51	0.50769	6.91519	52.56208
51	0.61154	6.92682	52.56208
51	0.71538	7.44789	52.56208
51	0.81923	7.56522	52.56208
51	0.92308	7.54380	52.56208
51	1.02692	7.54508	52.56208
51	1.13077	7.58297	52.56208
51	1.20000	7.68314	52.56208
52	0.30000	8.21632	57.11014
52	0.40385	8.15583	57.11014
52	0.50769	8.00182	57.11014
52	0.61154	7.78554	57.11014
52	0.71538	7.67412	57.11014
52	0.81923	7.61155	57.11014
52	0.92308	7.69748	57.11014
52	1.02692	8.01979	57.11014
52	1.13077	7.55905	57.11014
52	1.20000	7.55317	57.11014
53	0.30000	5.16785	36.20999
53	0.40385	5.30299	36.20999
53	0.50769	5.23173	36.20999
53	0.61154	5.08730	36.20999
53	0.71538	5.03155	36.20999
53	0.81923	5.07442	36.20999
53	0.92308	4.97638	36.20999
53	1.02692	5.06317	36.20999
53	1.13077	5.07755	36.20999
53	1.20000	4.84092	36.20999
54	0.30000	4.26829	108.52838
54	0.40385	4.11951	108.52838
54	0.50769	4.13923	108.52838
54	0.61154	4.20367	108.52838
54	0.71538	3.98465	108.52838
54	0.81923	4.10018	108.52838
54	0.92308	4.18746	108.52838
54	1.02692	4.16076	108.52838
54	1.13077	4.15931	108.52838
54	1.20000	4.08153	108.52838
55	0.30000	7.88241	40.57868
55	0.40385	8.05488	40.57868
55	0.50769	8.05025	40.57868
55	0.61154	8.07365	40.57868
55	0.71538	8.05513	40.57868
55	0.81923	8.22539	40.57868
55	0.92308	8.21118	40.57868
55	1.02692	8.48293	40.57868
55	1.13077	8.31215	40.57868
55	1.20000	8.40524	40.57868
56	0.30000	8.59530	14.67244
56	0.40385	8.27277	14.67244
56	0.50769	8.43788	14.67244
56	0.61154	8.32089	14.67244
56	0.71538	8.43977	14.67244
56	0.81923	8.44037	14.67244
56	0.92308	8.72419	14.67244
56	1.02692	8.53106	14.67244
56	1.13077	8.41426	14.67244
56	1.20000	8.67526	14.67244
57	0.30000	9.37748	11.16279
57	0.40385	9.33536	11.16279
57	0.50769	9.51184	11.16279
57	0.61154	9.41609	11.16279
57	0.71538	8.98653	11.16279
57	0.81923	9.09603	11.16279
57	0.92308	9.37383	11.16279
57	1.02692	9.04527	11.16279
57	1.13077	9.09399	11.16279
57	1.20000	9.03079	11.16279
58	0.30000	8.07142	170.36876
58	0.40385	8.11413	170.36876
58	0.50769	7.80244	170.36876
58	0.61154	7.95831	170.36876
58	0.71538	7.59829	170.36876
58	0.81923	8.00930	170.36876
58	0.92308	7.95744	170.36876
58	1.02692	7.63746	170.36876
58	1.13077	7.55809	170.36876
58	1.20000	7.48935	170.36876
59	0.30000	4.65855	323.71816
59	0.40385	4.48518	323.71816
59	0.50769	4.54169	323.71816
59	0.61154	4.31182	323.71816
59	0.71538	4.45158	323.71816
59	0.81923	4.46147	323.71816
59	0.92308	4.30131	323.71816
59	1.02692	4.42349	323.71816
59	1.13077	4.19134	323.71816
59	1.20000	4.28447	323.71816
60	0.30000	7.25297	212.94783
60	0.40385	7.60583	212.94783
60	0.50769	7.56378	212.94783
60	0.61154	7.44482	212.94783
60	0.71538	7.66827	212.94783
60	0.81923	7.75902	212.94783
60	0.92308	7.81824	212.94783
60	1.02692	7.75722	212.94783
60	1.13077	7.63519	212.94783
60	1.20000	7.89587	212.94783
61	0.30000	4.02900	98.96978
61	0.40385	4.01433	98.96978
61	0.50769	4.09378	98.96978
61	0.61154	4.31736	98.96978
61	0.71538	4.21700	98.96978
61	0.81923	4.35723	98.96978
61	0.92308	4.13267	98.96978
61	1.02692	4.42758	98.96978
61	1.13077	4.52643	98.96978
61	1.20000	4.37086	98.96978
62	0.30000	10.61185	156.54439
62	0.40385	10.70165	156.54439
62	0.50769	10.45489	156.54439
62	0.61154	10.57403	156.54439
62	0.71538	10.49368	156.54439
62	0.81923	10.22881	156.54439
62	0.92308	10.37726	156.54439
62	1.02692	10.32562	156.54439
62	1.13077	10.22270	156.54439
62	1.20000	10.31044	156.54439
63	0.30000	6.42564	470.47177
63	0.40385	6.78848	470.47177
63	0.50769	6.77830	470.47177
63	0.61154	6.75836	470.47177
63	0.71538	6.66342	470.47177
63	0.81923	6.87386	470.47177
63	0.92308	6.98570	470.47177
63	1.02692	6.78353	470.47177
63	1.13077	7.03543	470.47177
63	1.20000	6.97211	470.47177
64	0.30000	7.34350	65.84826
64	0.40385	7.32691	65.84826
64	0.50769	7.22040	65.84826
64	0.61154	7.16570	65.84826
64	0.71538	7.16566	65.84826
64	0.81923	6.90006	65.84826
64	0.92308	7.13392	65.84826
64	1.02692	7.27124	65.84826
64	1.13077	6.88753	65.84826
64	1.20000	7.02505	65.84826
65	0.30000	7.31339	338.45883
65	0.40385	7.21444	338.45883
65	0.50769	7.16129	338.45883
65	0.61154	6.99146	338.45883
65	0.71538	6.97072	338.45883
65	0.81923	6.89998	338.45883
65	0.92308	7.06868	338.45883
65	1.02692	6.75911	338.45883
65	1.13077	6.89912	338.45883
65	1.20000	6.71659	338.45883
66	0.30000	9.20941	523.16918
66	0.40385	9.06890	523.16918
66	0.50769	8.94985	523.16918
66	0.61154	9.12019	523.16918
66	0.71538	8.92941	523.16918
66	0.81923	9.06548	523.16918
66	0.92308	8.81946	523.16918
66	1.02692	8.88519	523.16918
66	1.13077	8.55938	523.16918
66	1.20000	8.44846	523.16918
67	0.30000	4.93827	102.46951
67	0.40385	4.99845	102.46951
67	0.50769	4.97122	102.46951
67	0.61154	5.13627	102.46951
67	0.71538	5.21431	102.46951
67	0.81923	5.14373	102.46951
67	0.92308	5.22195	102.46951
67	1.02692	5.12421	102.46951
67	1.13077	5.11997	102.46951
67	1.20000	5.12331	102.46951
68	0.30000	4.29868	152.70609
68	0.40385	4.34171	152.70609
68	0.50769	4.09665	152.70609
68	0.61154	3.94670	152.70609
68	0.71538	4.05883	152.70609
68	0.81923	4.06477	152.70609
68	0.92308	4.03979	152.70609
68	1.02692	3.97219	152.70609
68	1.13077	3.93354	152.70609
68	1.20000	3.97415	152.70609
69	0.30000	6.00669	12.65532
69	0.40385	6.09027	12.65532
69	0.50769	6.01247	12.65532
69	0.61154	6.02930	12.65532
69	0.71538	6.05570	12.65532
69	0.81923	6.06667	12.65532
69	0.92308	6.11368	12.65532
69	1.02692	5.97424	12.65532
69	1.13077	6.35659	12.65532
69	1.20000	6.16417	12.65532
70	0.30000	5.61588	39.27386
70	0.40385	5.81960	39.27386
70	0.50769	5.66833	39.27386
70	0.61154	5.72373	39.27386
70	0.71538	5.86506	39.27386
70	0.81923	5.77419	39.27386
70	0.92308	5.85078	39.27386
70	1.02692	5.97054	39.27386
70	1.13077	5.99316	39.27386
70	1.20000	6.12101	39.27386
71	0.30000	5.65715	43.44782
71	0.40385	5.70273	43.44782
71	0.50769	5.68837	43.44782
71	0.61154	5.44328	43.44782
71	0.71538	5.59283	43.44782
71	0.81923	5.55697	43.44782
71	0.92308	5.55437	43.44782
71	1.02692	5.56962	43.44782
71	1.13077	5.63091	43.44782
71	1.20000	5.60981	43.44782
72	0.30000	7.38723	73.71939
72	0.40385	7.42508	73.71939
72	0.50769	7.65017	73.71939
72	0.61154	7.54722	73.71939
72	0.71538	7.51288	73.71939
72	0.81923	7.47838	73.71939
72	0.92308	7.52267	73.71939
72	1.02692	7.50146	73.71939
72	1.13077	7.42707	73.71939
72	1.20000	7.58200	73.71939
73	0.30000	6.91079	118.89412
73	0.40385	6.72565	118.89412
73	0.50769	6.83473	118.89412
73	0.61154	6.46894	118.89412
73	0.71538	6.54399	118.89412
73	0.81923	6.58228	118.89412
73	0.92308	6.64759	118.89412
73	1.02692	6.63934	118.89412
73	1.13077	6.39581	118.89412
73	1.20000	6.52302	118.89412
74	0.30000	4.37783	47.63943
74	0.40385	4.51621	47.63943
74	0.50769	4.44447	47.63943
74	0.61154	4.52682	47.63943
74	0.71538	4.38980	47.63943
74	0.81923	4.38139	47.63943
74	0.92308	4.51611	47.63943
74	1.02692	4.46787	47.63943
74	1.13077	4.43321	47.63943
74	1.20000	4.58214	47.63943
75	0.30000	8.99439	219.94006
75	0.40385	8.90430	219.94006
75	0.50769	9.11104	219.94006
75	0.61154	9.26874	219.94006
75	0.71538	9.10180	219.94006
75	0.81923	8.99028	219.94006
75	0.92308	8.98024	219.94006
75	1.02692	9.22142	219.94006
75	1.13077	9.13723	219.94006
75	1.20000	8.96035	219.94006
76	0.30000	6.58474	78.74666
76	0.40385	6.64964	78.74666
76	0.50769	6.59497	78.74666
76	0.61154	6.61165	78.74666
76	0.71538	6.56648	78.74666
76	0.81923	6.71137	78.74666
76	0.92308	6.61039	78.74666
76	1.02692	6.65461	78.74666
76	1.13077	6.88679	78.74666
76	1.20000	6.83225	78.74666
77	0.30000	8.55830	373.99339
77	0.40385	8.60234	373.99339
77	0.50769	8.65959	373.99339
77	0.61154	8.53171	373.99339
77	0.71538	8.49498	373.99339
77	0.81923	8.57750	373.99339
77	0.92308	8.30074	373.99339
77	1.02692	8.44553	373.99339
77	1.13077	8.59897	373.99339
77	1.20000	8.32340	373.99339
78	0.30000	6.90322	450.73682
78	0.40385	6.92686	450.73682
78	0.50769	6.85250	450.73682
78	0.61154	7.04659	450.73682
78	0.71538	7.00604	450.73682
78	0.81923	6.98396	450.73682
78	0.92308	6.93646	450.73682
78	1.02692	6.96582	450.73682
78	1.13077	7.03507	450.73682
78	1.20000	7.05203	450.73682
79	0.30000	8.11771	19.52357
79	0.40385	8.21364	19.52357
79	0.50769	8.07368	19.52357
79	0.61154	8.19113	19.52357
79	0.71538	8.17985	19.52357
79	0.81923	7.91004	19.52357
79	0.92308	7.95881	19.52357
79	1.02692	8.02553	19.52357
79	1.13077	7.93780	19.52357
79	1.20000	8.05327	19.52357
80	0.30000	5.40687	151.54003
80	0.40385	5.29938	151.54003
80	0.50769	5.27778	151.54003
80	0.61154	5.19422	151.54003
80	0.71538	5.15173	151.54003
80	0.81923	5.09587	151.54003
80	0.92308	4.91572	151.54003
80	1.02692	5.05030	151.54003
80	1.13077	4.85853	151.54003
80	1.20000	4.88670	151.54003
81	0.30000	9.45780	676.21183
81	0.40385	9.51050	676.21183
81	0.50769	9.16363	676.21183
81	0.61154	9.17514	676.21183
81	0.71538	9.18660	676.21183
81	0.81923	9.35765	676.21183
81	0.92308	9.10477	676.21183
81	1.02692	9.24409	676.21183
81	1.13077	9.07516	676.21183
81	1.20000	8.99783	676.21183
82	0.30000	9.23368	566.49702
82	0.40385	9.36676	566.49702
82	0.50769	9.43781	566.49702
82	0.61154	9.36780	566.49702
82	0.71538	9.21564	566.49702
82	0.81923	9.50009	566.49702
82	0.92308	9.44715	566.49702
82	1.02692	9.62163	566.49702
82	1.13077	9.68785	566.49702
82	1.20000	9.61515	566.49702
83	0.30000	5.52108	720.27955
83	0.40385	5.43213	720.27955
83	0.50769	5.50215	720.27955
83	0.61154	5.47233	720.27955
83	0.71538	5.51056	720.27955
83	0.81923	5.61905	720.27955
83	0.92308	5.57341	720.27955
83	1.02692	5.52652	720.27955
83	1.13077	5.65079	720.27955
83	1.20000	5.61669	720.27955
84	0.30000	6.47842	99.01339
84	0.40385	6.70050	99.01339
84	0.50769	6.43441	99.01339
84	0.61154	6.56174	99.01339
84	0.71538	6.63136	99.01339
84	0.81923	6.93560	99.01339
84	0.92308	6.75696	99.01339
84	1.02692	6.65319	99.01339
84	1.13077	6.92909	99.01339
84	1.20000	7.03571	99.01339
85	0.30000	9.06312	125.03269
85	0.40385	8.89839	125.03269
85	0.50769	8.93000	125.03269
85	0.61154	8.85075	125.03269
85	0.71538	8.72556	125.03269
85	0.81923	9.22944	125.03269
85	0.92308	9.34867	125.03269
85	1.02692	9.58063	125.03269
85	1.13077	9.48150	125.03269
85	1.20000	9.52523	125.03269
86	0.30000	5.84467	336.38524
86	0.40385	6.01731	336.38524
86	0.50769	6.05242	336.38524
86	0.61154	6.10823	336.38524
86	0.71538	5.90675	336.38524
86	0.81923	5.93623	336.38524
86	0.92308	5.89462	336.38524
86	1.02692	5.91809	336.38524
86	1.13077	6.01756	336.38524
86	1.20000	6.00611	336.38524
87	0.30000	8.98376	460.24591
87	0.40385	8.90644	460.24591
87	0.50769	9.02049	460.24591
87	0.61154	8.82737	460.24591
87	0.71538	8.79724	460.24591
87	0.81923	9.00160	460.24591
87	0.92308	9.06825	460.24591
87	1.02692	9.25751	460.24591
87	1.13077	9.01088	460.24591
87	1.20000	8.94056	460.24591
88	0.30000	7.22084	101.88366
88	0.40385	7.45795	101.88366
88	0.50769	7.37845	101.88366
88	0.61154	7.91361	101.88366
88	0.71538	7.95393	101.88366
88	0.81923	7.66888	101.88366
88	0.92308	8.03247	101.88366
88	1.02692	7.97878	101.88366
88	1.13077	7.90868	101.88366
88	1.20000	8.19002	101.88366
89	0.30000	5.16894	353.78602
89	0.40385	5.19756	353.78602
89	0.50769	5.11363	353.78602
89	0.61154	5.35162	353.78602
89	0.71538	5.33584	353.78602
89	0.81923	5.41244	353.78602
89	0.92308	5.50856	353.78602
89	1.02692	5.57938	353.78602
89	1.13077	5.81660	353.78602
89	1.20000	5.66964	353.78602
90	0.30000	6.98602	293.59308
90	0.40385	6.93513	293.59308
90	0.50769	7.00252	293.59308
90	0.61154	7.09467	293.59308
90	0.71538	7.06098	293.59308
90	0.81923	7.14572	293.59308
90	0.92308	7.00288	293.59308
90	1.02692	7.03718	293.59308
90	1.13077	7.01890	293.59308
90	1.20000	7.11876	293.59308
91	0.30000	7.71396	55.02869
91	0.40385	7.57538	55.02869
91	0.50769	7.65180	55.02869
91	0.61154	7.38885	55.02869
91	0.71538	7.14408	55.02869
91	0.81923	7.54459	55.02869
91	0.92308	7.37266	55.02869
91	1.02692	7.35883	55.02869
91	1.13077	7.36139	55.02869
91	1.20000	7.30483	55.02869
92	0.30000	8.16254	217.80281
92	0.40385	7.85043	217.80281
92	0.50769	8.14717	217.80281
92	0.61154	7.81378	217.80281
92	0.71538	7.91647	217.80281
92	0.81923	8.02637	217.80281
92	0.92308	8.18205	217.80281
92	1.02692	8.07377	217.80281
92	1.13077	8.19781	217.80281
92	1.20000	8.10017	217.80281
93	0.30000	6.42790	336.14341
93	0.40385	6.66609	336.14341
93	0.50769	6.10264	336.14341
93	0.61154	6.60291	336.14341
93	0.71538	6.57383	336.14341
93	0.81923	6.25414	336.14341
93	0.92308	6.11326	336.14341
93	1.02692	6.05603	336.14341
93	1.13077	6.08983	336.14341
93	1.20000	6.18849	336.14341
94	0.30000	6.85166	15.34338
94	0.40385	6.81100	15.34338
94	0.50769	6.54944	15.34338
94	0.61154	6.61518	15.34338
94	0.71538	6.66601	15.34338
94	0.81923	6.84956	15.34338
94	0.92308	6.63336	15.34338
94	1.02692	6.81218	15.34338
94	1.13077	6.62639	15.34338
94	1.20000	6.43434	15.34338
95	0.30000	7.73095	150.02694
95	0.40385	7.95836	150.02694
95	0.50769	7.83327	150.02694
95	0.61154	7.71366	150.02694
95	0.71538	7.76900	150.02694
95	0.81923	7.79823	150.02694
95	0.92308	7.97707	150.02694
95	1.02692	7.86151	150.02694
95	1.13077	8.07510	150.02694
95	1.20000	7.92809	150.02694
96	0.30000	8.46753	20.47427
96	0.40385	8.33249	20.47427
96	0.50769	8.16091	20.47427
96	0.61154	8.40682	20.47427
96	0.71538	8.30604	20.47427
96	0.81923	8.52623	20.47427
96	0.92308	8.52585	20.47427
96	1.02692	8.50184	20.47427
96	1.13077	8.47282	20.47427
96	1.20000	8.61877	20.47427
97	0.30000	7.48113	9.95848
97	0.40385	7.70880	9.95848
97	0.50769	7.30559	9.95848
97	0.61154	7.74850	9.95848
97	0.71538	7.45258	9.95848
97	0.81923	7.51713	9.95848
97	0.92308	7.64342	9.95848
97	1.02692	7.50072	9.95848
97	1.13077	7.50493	9.95848
97	1.20000	7.33595	9.95848
98	0.30000	5.87874	56.94104
98	0.40385	5.74255	56.94104
98	0.50769	5.87308	56.94104
98	0.61154	5.79982	56.94104
98	0.71538	5.89569	56.94104
98	0.81923	5.75264	56.94104
98	0.92308	5.78124	56.94104
98	1.02692	5.67705	56.94104
98	1.13077	5.94071	56.94104
98	1.20000	5.86237	56.94104
99	0.30000	6.66602	6.54967
99	0.40385	6.75170	6.54967
99	0.50769	6.59554	6.54967
99	0.61154	6.78396	6.54967
99	0.71538	6.64136	6.54967
99	0.81923	6.84271	6.54967
99	0.92308	6.75137	6.54967
99	1.02692	6.66674	6.54967
99	1.13077	6.73316	6.54967
99	1.20000	6.92640	6.54967
100	0.30000	8.46073	80.99334
100	0.40385	8.41540	80.99334
100	0.50769	8.20213	80.99334
100	0.61154	8.12987	80.99334
100	0.71538	8.24182	80.99334
100	0.81923	8.36005	80.99334
100	0.92308	8.19321	80.99334
100	1.02692	8.15482	80.99334
100	1.13077	8.01743	80.99334
100	1.20000	8.04400	80.99334
101	0.30000	9.21805	2.46469
101	0.40385	9.47877	2.46469
101	0.50769	9.65024	2.46469
101	0.61154	9.36768	2.46469
101	0.71538	9.56735	2.46469
101	0.81923	9.71639	2.46469
101	0.92308	9.57846	2.46469
101	1.02692	9.55327	2.46469
101	1.13077	9.46957	2.46469
101	1.20000	9.72179	2.46469
102	0.30000	6.84782	89.00638
102	0.40385	6.93894	89.00638
102	0.50769	6.90108	89.00638
102	0.61154	6.92652	89.00638
102	0.71538	6.86907	89.00638
102	0.81923	6.97197	89.00638
102	0.92308	7.02164	89.00638
102	1.02692	6.70946	89.00638
102	1.13077	6.97204	89.00638
102	1.20000	6.73368	89.00638
103	0.30000	8.91985	96.79793
103	0.40385	8.97600	96.79793
103	0.50769	8.91219	96.79793
103	0.61154	8.87450	96.79793
103	0.71538	8.88163	96.79793
103	0.81923	8.82703	96.79793
103	0.92308	8.83606	96.79793
103	1.02692	8.90252	96.79793
103	1.13077	9.09365	96.79793
103	1.20000	8.97232	96.79793
104	0.30000	9.94649	75.47883
104	0.40385	10.02155	75.47883
104	0.50769	10.32379	75.47883
104	0.61154	10.17324	75.47883
104	0.71538	10.28490	75.47883
104	0.81923	10.02995	75.47883
104	0.92308	10.09916	75.47883
104	1.02692	10.05088	75.47883
104	1.13077	10.36789	75.47883
104	1.20000	10.48937	75.47883
105	0.30000	6.43230	70.73022
105	0.40385	6.33159	70.73022
105	0.50769	6.50328	70.73022
105	0.61154	6.37304	70.73022
105	0.71538	6.61476	70.73022
105	0.81923	6.34886	70.73022
105	0.92308	6.35235	70.73022
105	1.02692	6.51750	70.73022
105	1.13077	6.52610	70.73022
105	1.20000	6.56296	70.73022
106	0.30000	6.86431	108.79432
106	0.40385	6.92161	108.79432
106	0.50769	7.08009	108.79432
106	0.61154	7.17745	108.79432
106	0.71538	7.23774	108.79432
106	0.81923	7.31487	108.79432
106	0.92308	7.22723	108.79432
106	1.02692	7.19146	108.79432
106	1.13077	7.16225	108.79432
106	1.20000	7.32622	108.79432
107	0.30000	6.48948	36.12089
107	0.40385	6.38141	36.12089
107	0.50769	6.51495	36.12089
107	0.61154	6.66884	36.12089
107	0.71538	7.02936	36.12089
107	0.81923	6.94041	36.12089
107	0.92308	7.05918	36.12089
107	1.02692	6.98418	36.12089
107	1.13077	7.09557	36.12089
107	1.20000	7.09419	36.12089
108	0.30000	7.04706	45.52830
108	0.40385	7.21401	45.52830
108	0.50769	7.14335	45.52830
108	0.61154	6.93311	45.52830
108	0.71538	7.11759	45.52830
108	0.81923	7.09585	45.52830
108	0.92308	7.16647	45.52830
108	1.02692	6.96117	45.52830
108	1.13077	6.97012	45.52830
108	1.20000	6.91634	45.52830
109	0.30000	4.57873	31.16109
109	0.40385	4.50039	31.16109
109	0.50769	4.56807	31.16109
109	0.61154	4.52619	31.16109
109	0.71538	4.54293	31.16109
109	0.81923	4.54936	31.16109
109	0.92308	4.67949	31.16109
109	1.02692	4.63142	31.16109
109	1.13077	4.58415	31.16109
109	1.20000	4.83034	31.16109
110	0.30000	5.32147	42.34099
110	0.40385	5.36043	42.34099
110	0.50769	5.21501	42.34099
110	0.61154	5.23039	42.34099
110	0.71538	5.33956	42.34099
110	0.81923	5.31451	42.34099
110	0.92308	5.37195	42.34099
110	1.02692	5.79158	42.34099
110	1.13077	5.57438	42.34099
110	1.20000	5.73974	42.34099
111	0.30000	7.12929	47.52229
111	0.40385	7.13434	47.52229
111	0.50769	7.21877	47.52229
111	0.61154	7.36258	47.52229
111	0.71538	7.31018	47.52229
111	0.81923	7.43317	47.52229
111	0.92308	7.48625	47.52229
111	1.02692	7.74473	47.52229
111	1.13077	7.87035	47.52229
111	1.20000	7.96218	47.52229
112	0.30000	5.87612	69.22264
112	0.40385	5.84548	69.22264
112	0.50769	5.85592	69.22264
112	0.61154	5.78738	69.22264
112	0.71538	5.72379	69.22264
112	0.81923	5.77587	69.22264
112	0.92308	5.80202	69.22264
112	1.02692	5.97111	69.22264
112	1.13077	5.93537	69.22264
112	1.20000	5.91904	69.22264
113	0.30000	4.57898	89.09690
113	0.40385	4.42790	89.09690
113	0.50769	4.34732	89.09690
113	0.61154	4.46137	89.09690
113	0.71538	4.34207	89.09690
113	0.81923	4.41095	89.09690
113	0.92308	4.36356	89.09690
113	1.02692	4.45758	89.09690
113	1.13077	4.46019	89.09690
113	1.20000	4.53732	89.09690
114	0.30000	9.94117	161.70471
114	0.40385	9.88792	161.70471
114	0.50769	9.63473	161.70471
114	0.61154	9.80712	161.70471
114	0.71538	9.52475	161.70471
114	0.81923	9.75636	161.70471
114	0.92308	9.70075	161.70471
114	1.02692	9.45536	161.70471
114	1.13077	9.98369	161.70471
114	1.20000	9.33559	161.70471
115	0.30000	5.34862	72.04861
115	0.40385	5.46407	72.04861
115	0.50769	5.53764	72.04861
115	0.61154	5.63093	72.04861
115	0.71538	5.97125	72.04861
115	0.81923	6.05038	72.04861
115	0.92308	6.13686	72.04861
115	1.02692	6.44785	72.04861
115	1.13077	7.00202	72.04861
115	1.20000	6.63884	72.04861
116	0.30000	6.06763	88.67165
116	0.40385	5.95864	88.67165
116	0.50769	6.05727	88.67165
116	0.61154	5.89954	88.67165
116	0.71538	5.87611	88.67165
116	0.81923	5.92528	88.67165
116	0.92308	5.62878	88.67165
116	1.02692	5.84780	88.67165
116	1.13077	5.98051	88.67165
116	1.20000	6.08557	88.67165
117	0.30000	4.86921	61.79834
117	0.40385	4.89653	61.79834
117	0.50769	4.93464	61.79834
117	0.61154	4.82273	61.79834
117	0.71538	5.14722	61.79834
117	0.81923	5.00832	61.79834
117	0.92308	5.06753	61.79834
117	1.02692	5.08476	61.79834
117	1.13077	5.07350	61.79834
117	1.20000	5.12345	61.79834
118	0.30000	6.31457	35.91836
118	0.40385	6.41953	35.91836
118	0.50769	6.34761	35.91836
118	0.61154	6.45181	35.91836
118	0.71538	6.41445	35.91836
118	0.81923	6.23670	35.91836
118	0.92308	6.25654	35.91836
118	1.02692	6.29482	35.91836
118	1.13077	6.24765	35.91836
118	1.20000	6.29527	35.91836
119	0.30000	7.78965	14.75277
119	0.40385	7.83714	14.75277
119	0.50769	7.84395	14.75277
119	0.61154	7.75251	14.75277
119	0.71538	7.93347	14.75277
119	0.81923	7.67936	14.75277
119	0.92308	7.81108	14.75277
119	1.02692	7.77139	14.75277
119	1.13077	7.55122	14.75277
119	1.20000	7.79250	14.75277
120	0.30000	5.79127	9.92631
120	0.40385	5.65739	9.92631
120	0.50769	5.78699	9.92631
120	0.61154	5.95405	9.92631
120	0.71538	5.94347	9.92631
120	0.81923	5.68297	9.92631
120	0.92308	5.81207	9.92631
120	1.02692	5.67854	9.92631
120	1.13077	5.77939	9.92631
120	1.20000	5.68453	9.92631
121	0.30000	8.32877	111.60615
121	0.40385	8.02845	111.60615
121	0.50769	7.90226	111.60615
121	0.61154	8.13709	111.60615
121	0.71538	7.81150	111.60615
121	0.81923	7.71291	111.60615
121	0.92308	7.94781	111.60615
121	1.02692	7.47009	111.60615
121	1.13077	7.56092	111.60615
121	1.20000	7.48775	111.60615
122	0.30000	8.52748	64.19643
122	0.40385	8.49752	64.19643
122	0.50769	8.64852	64.19643
122	0.61154	8.59136	64.19643
122	0.71538	8.56896	64.19643
122	0.81923	8.74348	64.19643
122	0.92308	9.01571	64.19643
122	1.02692	9.29238	64.19643
122	1.13077	9.50277	64.19643
122	1.20000	9.45784	64.19643
123	0.30000	5.29223	151.19411
123	0.40385	5.15524	151.19411
123	0.50769	5.32546	151.19411
123	0.61154	5.24693	151.19411
123	0.71538	5.03620	151.19411
123	0.81923	5.24784	151.19411
123	0.92308	5.35626	151.19411
123	1.02692	5.30848	151.19411
123	1.13077	5.37722	151.19411
123	1.20000	5.45690	151.19411
124	0.30000	3.69422	32.07415
124	0.40385	3.64743	32.07415
124	0.50769	3.60121	32.07415
124	0.61154	3.47354	32.07415
124	0.71538	3.31247	32.07415
124	0.81923	3.30686	32.07415
124	0.92308	3.37483	32.07415
124	1.02692	3.35760	32.07415
124	1.13077	3.25870	32.07415
124	1.20000	3.44835	32.07415
125	0.30000	6.09093	196.66555
125	0.40385	5.93155	196.66555
125	0.50769	6.05808	196.66555
125	0.61154	5.92138	196.66555
125	0.71538	5.65144	196.66555
125	0.81923	5.65968	196.66555
125	0.92308	5.56194	196.66555
125	1.02692	5.74744	196.66555
125	1.13077	5.73880	196.66555
125	1.20000	5.68336	196.66555
126	0.30000	3.81563	163.12110
126	0.40385	3.74410	163.12110
126	0.50769	3.83559	163.12110
126	0.61154	3.67292	163.12110
126	0.71538	3.77985	163.12110
126	0.81923	3.74344	163.12110
126	0.92308	3.78712	163.12110
126	1.02692	3.77619	163.12110
126	1.13077	3.85665	163.12110
126	1.20000	3.99280	163.12110
127	0.30000	4.26678	259.61022
127	0.40385	4.15354	259.61022
127	0.50769	4.22095	259.61022
127	0.61154	4.14439	259.61022
127	0.71538	4.15942	259.61022
127	0.81923	4.10521	259.61022
127	0.92308	4.10669	259.61022
127	1.02692	4.08174	259.61022
127	1.13077	4.26494	259.61022
127	1.20000	4.34898	259.61022
128	0.30000	4.93417	41.62369
128	0.40385	4.90814	41.62369
128	0.50769	5.05886	41.62369
128	0.61154	4.89511	41.62369
128	0.71538	4.87335	41.62369
128	0.81923	4.98926	41.62369
128	0.92308	5.12820	41.62369
128	1.02692	5.11253	41.62369
128	1.13077	4.98770	41.62369
128	1.20000	5.21972	41.62369
129	0.30000	5.59984	363.72649
129	0.40385	5.49327	363.72649
129	0.50769	5.50606	363.72649
129	0.61154	5.41881	363.72649
129	0.71538	5.52322	363.72649
129	0.81923	5.49372	363.72649
129	0.92308	5.45291	363.72649
129	1.02692	5.28135	363.72649
129	1.13077	5.27191	363.72649
129	1.20000	5.34221	363.72649
130	0.30000	5.87628	64.86381
130	0.40385	5.68660	64.86381
130	0.50769	5.71940	64.86381
130	0.61154	5.53700	64.86381
130	0.71538	5.58787	64.86381
130	0.81923	5.67442	64.86381
130	0.92308	5.49933	64.86381
130	1.02692	5.52486	64.86381
130	1.13077	5.44856	64.86381
130	1.20000	5.39304	64.86381
131	0.30000	6.51706	88.14291
131	0.40385	6.42748	88.14291
131	0.50769	6.40741	88.14291
131	0.61154	6.20598	88.14291
131	0.71538	5.96401	88.14291
131	0.81923	5.98170	88.14291
131	0.92308	5.80809	88.14291
131	1.02692	5.93881	88.14291
131	1.13077	6.01095	88.14291
131	1.20000	6.04905	88.14291
132	0.30000	4.86043	55.74762
132	0.40385	4.81046	55.74762
132	0.50769	4.99917	55.74762
132	0.61154	4.95578	55.74762
132	0.71538	5.00950	55.74762
132	0.81923	5.06762	55.74762
132	0.92308	5.15447	55.74762
132	1.02692	5.07593	55.74762
132	1.13077	5.08834	55.74762
132	1.20000	5.22734	55.74762
133	0.30000	4.75254	219.67370
133	0.40385	4.87680	219.67370
133	0.50769	4.77050	219.67370
133	0.61154	4.81850	219.67370
133	0.71538	4.68783	219.67370
133	0.81923	4.76205	219.67370
133	0.92308	4.79963	219.67370
133	1.02692	4.76973	219.67370
133	1.13077	4.78445	219.67370
133	1.20000	4.93670	219.67370
134	0.30000	4.23489	87.74283
134	0.40385	4.16504	87.74283
134	0.50769	4.17399	87.74283
134	0.61154	4.15266	87.74283
134	0.71538	4.12157	87.74283
134	0.81923	4.24544	87.74283
134	0.92308	4.24250	87.74283
134	1.02692	4.15342	87.74283
134	1.13077	4.36737	87.74283
134	1.20000	4.35540	87.74283
135	0.30000	5.64743	41.22751
135	0.40385	5.63398	41.22751
135	0.50769	5.65721	41.22751
135	0.61154	5.73222	41.22751
135	0.71538	5.70250	41.22751
135	0.81923	5.60346	41.22751
135	0.92308	5.74215	41.22751
135	1.02692	5.71635	41.22751
135	1.13077	5.75620	41.22751
135	1.20000	5.80654	41.22751
136	0.30000	4.27020	49.04583
136	0.40385	4.16134	49.04583
136	0.50769	4.12443	49.04583
136	0.61154	4.05472	49.04583
136	0.71538	4.25833	49.04583
136	0.81923	4.01844	49.04583
136	0.92308	4.35434	49.04583
136	1.02692	4.17643	49.04583
136	1.13077	4.28987	49.04583
136	1.20000	4.51041	49.04583
137	0.30000	5.57954	220.37148
137	0.40385	5.46973	220.37148
137	0.50769	5.56359	220.37148
137	0.61154	5.36053	220.37148
137	0.71538	5.43537	220.37148
137	0.81923	5.35811	220.37148
137	0.92308	5.51138	220.37148
137	1.02692	5.43505	220.37148
137	1.13077	5.29641	220.37148
137	1.20000	5.49024	220.37148
138	0.30000	3.58295	36.80460
138	0.40385	3.55582	36.80460
138	0.50769	3.60164	36.80460
138	0.61154	3.54433	36.80460
138	0.71538	3.47953	36.80460
138	0.81923	3.51109	36.80460
138	0.92308	3.62829	36.80460
138	1.02692	3.48903	36.80460
138	1.13077	3.63094	36.80460
138	1.20000	3.76363	36.80460
139	0.30000	4.26002	134.50591
139	0.40385	4.23378	134.50591
139	0.50769	4.26329	134.50591
139	0.61154	4.43391	134.50591
139	0.71538	4.34466	134.50591
139	0.81923	4.45804	134.50591
139	0.92308	4.52133	134.50591
139	1.02692	4.64269	134.50591
139	1.13077	4.81659	134.50591
139	1.20000	4.72630	134.50591
140	0.30000	8.75779	424.01163
140	0.40385	8.64788	424.01163
140	0.50769	8.60171	424.01163
140	0.61154	8.74229	424.01163
140	0.71538	8.38078	424.01163
140	0.81923	8.52102	424.01163
140	0.92308	8.65227	424.01163
140	1.02692	8.54184	424.01163
140	1.13077	8.74582	424.01163
140	1.20000	8.36586	424.01163
141	0.30000	7.18118	31.48329
141	0.40385	7.10584	31.48329
141	0.50769	7.17148	31.48329
141	0.61154	7.10728	31.48329
141	0.71538	7.41262	31.48329
141	0.81923	7.09268	31.48329
141	0.92308	7.19983	31.48329
141	1.02692	7.10991	31.48329
141	1.13077	7.15572	31.48329
141	1.20000	7.26790	31.48329
142	0.30000	6.21449	52.54082
142	0.40385	6.43996	52.54082
142	0.50769	6.24560	52.54082
142	0.61154	6.29775	52.54082
142	0.71538	6.26823	52.54082
142	0.81923	6.20206	52.54082
142	0.92308	6.14563	52.54082
142	1.02692	5.98242	52.54082
142	1.13077	6.18670	52.54082
142	1.20000	6.03979	52.54082
143	0.30000	7.17453	32.71919
143	0.40385	7.35061	32.71919
143	0.50769	7.25972	32.71919
143	0.61154	7.27030	32.71919
143	0.71538	7.18375	32.71919
143	0.81923	7.07634	32.71919
143	0.92308	7.11072	32.71919
143	1.02692	7.08581	32.71919
143	1.13077	7.11516	32.71919
143	1.20000	7.14117	32.71919
144	0.30000	3.98081	194.12903
144	0.40385	3.98525	194.12903
144	0.50769	4.05166	194.12903
144	0.61154	4.02940	194.12903
144	0.71538	3.93011	194.12903
144	0.81923	3.94216	194.12903
144	0.92308	4.03613	194.12903
144	1.02692	4.12307	194.12903
144	1.13077	4.02002	194.12903
144	1.20000	4.23681	194.12903
145	0.30000	4.72092	252.47871
145	0.40385	4.61252	252.47871
145	0.50769	4.82229	252.47871
145	0.61154	4.76852	252.47871
145	0.71538	4.70104	252.47871
145	0.81923	4.78538	252.47871
145	0.92308	4.91167	252.47871
145	1.02692	4.85815	252.47871
145	1.13077	4.93505	252.47871
145	1.20000	4.92083	252.47871
146	0.30000	7.01956	67.88381
146	0.40385	7.08508	67.88381
146	0.50769	6.93827	67.88381
146	0.61154	7.06318	67.88381
146	0.71538	6.87704	67.88381
146	0.81923	7.04127	67.88381
146	0.92308	7.06889	67.88381
146	1.02692	6.98502	67.88381
146	1.13077	6.90496	67.88381
146	1.20000	6.92113	67.88381
147	0.30000	8.75501	66.38006
147	0.40385	8.91491	66.38006
147	0.50769	8.88555	66.38006
147	0.61154	8.73443	66.38006
147	0.71538	8.72998	66.38006
147	0.81923	8.52924	66.38006
147	0.92308	8.51738	66.38006
147	1.02692	8.60198	66.38006
147	1.13077	8.72214	66.38006
147	1.20000	8.57512	66.38006
148	0.30000	7.60249	55.49563
148	0.40385	7.56645	55.49563
148	0.50769	7.42519	55.49563
148	0.61154	7.24516	55.49563
148	0.71538	7.37944	55.49563
148	0.81923	7.57286	55.49563
148	0.92308	7.41508	55.49563
148	1.02692	7.18873	55.49563
148	1.13077	7.37654	55.49563
148	1.20000	7.41208	55.49563
149	0.30000	4.32201	31.45605
149	0.40385	4.27705	31.45605
149	0.50769	4.20429	31.45605
149	0.61154	4.19213	31.45605
149	0.71538	4.46090	31.45605
149	0.81923	4.38924	31.45605
149	0.92308	4.30455	31.45605
149	1.02692	4.23747	31.45605
149	1.13077	4.44295	31.45605
149	1.20000	4.55965	31.45605
150	0.30000	9.51012	40.14018
150	0.40385	9.47888	40.14018
150	0.50769	9.52388	40.14018
150	0.61154	9.74529	40.14018
150	0.71538	9.61107	40.14018
150	0.81923	9.46577	40.14018
150	0.92308	9.59402	40.14018
150	1.02692	9.33873	40.14018
150	1.13077	9.59828	40.14018
150	1.20000	9.20288	40.14018
151	0.30000	4.84715	104.45836
151	0.40385	4.92063	104.45836
151	0.50769	4.91766	104.45836
151	0.61154	5.05472	104.45836
151	0.71538	4.70651	104.45836
151	0.81923	5.26770	104.45836
151	0.92308	5.24734	104.45836
151	1.02692	5.03624	104.45836
151	1.13077	5.37964	104.45836
151	1.20000	5.51516	104.45836
152	0.30000	8.90392	74.10577
152	0.40385	8.99614	74.10577
152	0.50769	8.72653	74.10577
152	0.61154	8.83965	74.10577
152	0.71538	8.96166	74.10577
152	0.81923	9.05668	74.10577
152	0.92308	9.01836	74.10577
152	1.02692	9.17256	74.10577
152	1.13077	9.29424	74.10577
152	1.20000	9.13538	74.10577
153	0.30000	4.47846	103.25531
153	0.40385	4.62844	103.25531
153	0.50769	4.68328	103.25531
153	0.61154	4.58127	103.25531
153	0.71538	4.87241	103.25531
153	0.81923	4.61758	103.25531
153	0.92308	4.80409	103.25531
153	1.02692	4.98407	103.25531
153	1.13077	5.09941	103.25531
153	1.20000	5.04002	103.25531
154	0.30000	8.99053	39.83796
154	0.40385	9.13901	39.83796
154	0.50769	9.19588	39.83796
154	0.61154	9.21587	39.83796
154	0.71538	9.19697	39.83796
154	0.81923	9.33590	39.83796
154	0.92308	9.30309	39.83796
154	1.02692	9.31060	39.83796
154	1.13077	9.23406	39.83796
154	1.20000	9.38889	39.83796
155	0.30000	5.13820	101.16255
155	0.40385	5.33052	101.16255
155	0.50769	5.11275	101.16255
155	0.61154	5.27229	101.16255
155	0.71538	5.14755	101.16255
155	0.81923	5.15295	101.16255
155	0.92308	5.18454	101.16255
155	1.02692	5.33889	101.16255
155	1.13077	5.57670	101.16255
155	1.20000	5.49341	101.16255
156	0.30000	8.26817	45.85693
156	0.40385	8.34495	45.85693
156	0.50769	8.21797	45.85693
156	0.61154	8.25509	45.85693
156	0.71538	8.56903	45.85693
156	0.81923	8.80404	45.85693
156	0.92308	8.95072	45.85693
156	1.02692	8.93398	45.85693
156	1.13077	9.36901	45.85693
156	1.20000	9.47651	45.85693
157	0.30000	8.37142	48.01746
157	0.40385	8.52786	48.01746
157	0.50769	8.67501	48.01746
157	0.61154	8.62114	48.01746
157	0.71538	8.83766	48.01746
157	0.81923	8.85666	48.01746
157	0.92308	9.19494	48.01746
157	1.02692	9.41881	48.01746
157	1.13077	9.91667	48.01746
157	1.20000	9.32452	48.01746
158	0.30000	6.75079	45.31188
158	0.40385	6.83648	45.31188
158	0.50769	7.09057	45.31188
158	0.61154	7.07467	45.31188
158	0.71538	7.16343	45.31188
158	0.81923	7.14404	45.31188
158	0.92308	7.15487	45.31188
158	1.02692	7.11333	45.31188
158	1.13077	7.14683	45.31188
158	1.20000	7.13927	45.31188
159	0.30000	4.47071	171.14409
159	0.40385	4.52742	171.14409
159	0.50769	4.48276	171.14409
159	0.61154	4.37983	171.14409
159	0.71538	4.44952	171.14409
159	0.81923	4.35691	171.14409
159	0.92308	4.39458	171.14409
159	1.02692	4.46972	171.14409
159	1.13077	4.47150	171.14409
159	1.20000	4.46682	171.14409
160	0.30000	8.50144	20.05232
160	0.40385	8.77368	20.05232
160	0.50769	8.74695	20.05232
160	0.61154	8.90789	20.05232
160	0.71538	8.70391	20.05232
160	0.81923	8.95262	20.05232
160	0.92308	8.98731	20.05232
160	1.02692	8.98119	20.05232
160	1.13077	8.54673	20.05232
160	1.20000	9.06249	20.05232
161	0.30000	6.51097	104.66800
161	0.40385	6.69128	104.66800
161	0.50769	6.61049	104.66800
161	0.61154	6.67017	104.66800
161	0.71538	6.62490	104.66800
161	0.81923	6.38063	104.66800
161	0.92308	6.61747	104.66800
161	1.02692	6.49951	104.66800
161	1.13077	6.60477	104.66800
161	1.20000	6.58492	104.66800
162	0.30000	7.73917	18.86004
162	0.40385	7.60475	18.86004
162	0.50769	7.62329	18.86004
162	0.61154	7.71674	18.86004
162	0.71538	7.67332	18.86004
162	0.81923	7.49674	18.86004
162	0.92308	7.62631	18.86004
162	1.02692	7.61547	18.86004
162	1.13077	7.82666	18.86004
162	1.20000	7.58354	18.86004
163	0.30000	4.57994	244.93136
163	0.40385	4.63600	244.93136
163	0.50769	4.57478	244.93136
163	0.61154	4.65499	244.93136
163	0.71538	4.72062	244.93136
163	0.81923	4.63233	244.93136
163	0.92308	4.59994	244.93136
163	1.02692	4.59307	244.93136
163	1.13077	4.70993	244.93136
163	1.20000	4.47433	244.93136
164	0.30000	7.57789	36.41826
164	0.40385	7.19668	36.41826
164	0.50769	7.44983	36.41826
164	0.61154	7.51758	36.41826
164	0.71538	7.35246	36.41826
164	0.81923	7.39381	36.41826
164	0.92308	7.39697	36.41826
164	1.02692	7.38684	36.41826
164	1.13077	7.64211	36.41826
164	1.20000	7.34241	36.41826
165	0.30000	5.10949	101.54973
165	0.40385	4.93910	101.54973
165	0.50769	4.89647	101.54973
165	0.61154	5.16716	101.54973
165	0.71538	5.06849	101.54973
165	0.81923	5.07819	101.54973
165	0.92308	5.23352	101.54973
165	1.02692	5.24305	101.54973
165	1.13077	5.33984	101.54973
165	1.20000	5.34683	101.54973
166	0.30000	6.00081	13.53974
166	0.40385	5.83261	13.53974
166	0.50769	5.87656	13.53974
166	0.61154	5.81562	13.53974
166	0.71538	5.91901	13.53974
166	0.81923	5.65278	13.53974
166	0.92308	5.89507	13.53974
166	1.02692	6.06454	13.53974
166	1.13077	5.88214	13.53974
166	1.20000	5.97600	13.53974
167	0.30000	4.85296	167.16125
167	0.40385	4.79465	167.16125
167	0.50769	4.68357	167.16125
167	0.61154	4.58551	167.16125
167	0.71538	4.60334	167.16125
167	0.81923	4.73175	167.16125
167	0.92308	4.65606	167.16125
167	1.02692	4.64885	167.16125
167	1.13077	4.83406	167.16125
167	1.20000	4.66333	167.16125
168	0.30000	4.87402	27.73188
168	0.40385	4.87423	27.73188
168	0.50769	4.84018	27.73188
168	0.61154	4.69187	27.73188
168	0.71538	4.75086	27.73188
168	0.81923	4.65858	27.73188
168	0.92308	4.74176	27.73188
168	1.02692	4.82709	27.73188
168	1.13077	4.67061	27.73188
168	1.20000	4.80511	27.73188
169	0.30000	3.76273	129.54172
169	0.40385	3.69740	129.54172
169	0.50769	3.78581	129.54172
169	0.61154	3.73006	129.54172
169	0.71538	3.62696	129.54172
169	0.81923	3.71128	129.54172
169	0.92308	3.82180	129.54172
169	1.02692	3.86751	129.54172
169	1.13077	3.69754	129.54172
169	1.20000	3.91486	129.54172
170	0.30000	6.48834	37.50411
170	0.40385	6.60491	37.50411
170	0.50769	6.79651	37.50411
170	0.61154	6.85230	37.50411
170	0.71538	6.70421	37.50411
170	0.81923	6.58582	37.50411
170	0.92308	6.60465	37.50411
170	1.02692	6.49638	37.50411
170	1.13077	6.50529	37.50411
170	1.20000	6.44644	37.50411
171	0.30000	5.72180	22.44662
171	0.40385	5.81618	22.44662
171	0.50769	5.72936	22.44662
171	0.61154	5.82838	22.44662
171	0.71538	5.75142	22.44662
171	0.81923	5.88116	22.44662
171	0.92308	5.79445	22.44662
171	1.02692	5.80332	22.44662
171	1.13077	5.89619	22.44662
171	1.20000	5.87440	22.44662
172	0.30000	6.56742	59.44729
172	0.40385	6.51406	59.44729
172	0.50769	6.36542	59.44729
172	0.61154	6.47120	59.44729
172	0.71538	6.20917	59.44729
172	0.81923	6.22948	59.44729
172	0.92308	6.28198	59.44729
172	1.02692	6.08764	59.44729
172	1.13077	6.25421	59.44729
172	1.20000	5.99393	59.44729
173	0.30000	5.88928	71.32121
173	0.40385	5.90834	71.32121
173	0.50769	5.81332	71.32121
173	0.61154	5.82753	71.32121
173	0.71538	5.64314	71.32121
173	0.81923	5.66148	71.32121
173	0.92308	6.00507	71.32121
173	1.02692	6.13425	71.32121
173	1.13077	6.08122	71.32121
173	1.20000	6.09664	71.32121
174	0.30000	6.49476	46.95616
174	0.40385	6.43344	46.95616
174	0.50769	6.25475	46.95616
174	0.61154	6.59465	46.95616
174	0.71538	6.74271	46.95616
174	0.81923	6.90210	46.95616
174	0.92308	7.07634	46.95616
174	1.02692	7.29091	46.95616
174	1.13077	7.34159	46.95616
174	1.20000	7.68861	46.95616
175	0.30000	7.49718	47.53891
175	0.40385	7.16665	47.53891
175	0.50769	7.20313	47.53891
175	0.61154	7.31943	47.53891
175	0.71538	7.34866	47.53891
175	0.81923	7.38233	47.53891
175	0.92308	7.91292	47.53891
175	1.02692	7.72320	47.53891
175	1.13077	8.16378	47.53891
175	1.20000	8.07857	47.53891
176	0.30000	8.17406	13.55287
176	0.40385	8.43167	13.55287
176	0.50769	8.19542	13.55287
176	0.61154	8.32406	13.55287
176	0.71538	8.29632	13.55287
176	0.81923	8.29109	13.55287
176	0.92308	8.13300	13.55287
176	1.02692	8.13246	13.55287
176	1.13077	7.84889	13.55287
176	1.20000	8.25930	13.55287
177	0.30000	3.74273	104.00213
177	0.40385	3.57094	104.00213
177	0.50769	3.70830	104.00213
177	0.61154	3.64499	104.00213
177	0.71538	3.56417	104.00213
177	0.81923	3.64456	104.00213
177	0.92308	3.59112	104.00213
177	1.02692	3.69817	104.00213
177	1.13077	3.73912	104.00213
177	1.20000	3.82416	104.00213
178	0.30000	5.54162	18.34576
178	0.40385	5.51173	18.34576
178	0.50769	5.52337	18.34576
178	0.61154	5.70025	18.34576
178	0.71538	5.64896	18.34576
178	0.81923	5.74237	18.34576
178	0.92308	5.88623	18.34576
178	1.02692	5.82897	18.34576
178	1.13077	6.14985	18.34576
178	1.20000	6.05280	18.34576
179	0.30000	5.82649	63.22176
179	0.40385	5.77132	63.22176
179	0.50769	5.99919	63.22176
179	0.61154	5.80918	63.22176
179	0.71538	5.99636	63.22176
179	0.81923	6.09274	63.22176
179	0.92308	5.91319	63.22176
179	1.02692	6.00237	63.22176
179	1.13077	6.34201	63.22176
179	1.20000	6.29756	63.22176
180	0.30000	8.35803	154.76814
180	0.40385	8.27589	154.76814
180	0.50769	8.45821	154.76814
180	0.61154	8.29145	154.76814
180	0.71538	8.37471	154.76814
180	0.81923	8.44275	154.76814
180	0.92308	8.30601	154.76814
180	1.02692	8.14900	154.76814
180	1.13077	8.24519	154.76814
180	1.20000	8.08037	154.76814
181	0.30000	4.43902	8.86987
181	0.40385	4.46874	8.86987
181	0.50769	4.40807	8.86987
181	0.61154	4.46489	8.86987
181	0.71538	4.41857	8.86987
181	0.81923	4.50630	8.86987
181	0.92308	4.59570	8.86987
181	1.02692	4.59882	8.86987
181	1.13077	4.63145	8.86987
181	1.20000	4.77647	8.86987
182	0.30000	3.98256	124.81422
182	0.40385	4.16427	124.81422
182	0.50769	4.23824	124.81422
182	0.61154	3.98870	124.81422
182	0.71538	4.14174	124.81422
182	0.81923	3.99137	124.81422
182	0.92308	4.22144	124.81422
182	1.02692	4.18749	124.81422
182	1.13077	4.13963	124.81422
182	1.20000	4.23342	124.81422
183	0.30000	7.03177	21.75009
183	0.40385	6.82293	21.75009
183	0.50769	7.10608	21.75009
183	0.61154	7.21910	21.75009
183	0.71538	7.24280	21.75009
183	0.81923	7.11402	21.75009
183	0.92308	7.07002	21.75009
183	1.02692	7.12291	21.75009
183	1.13077	7.07836	21.75009
183	1.20000	7.05283	21.75009
184	0.30000	4.85790	38.12691
184	0.40385	5.00879	38.12691
184	0.50769	4.93008	38.12691
184	0.61154	5.08914	38.12691
184	0.71538	5.10997	38.12691
184	0.81923	5.19515	38.12691
184	0.92308	5.01553	38.12691
184	1.02692	5.27478	38.12691
184	1.13077	5.47350	38.12691
184	1.20000	5.34821	38.12691
185	0.30000	6.48413	14.55892
185	0.40385	6.54123	14.55892
185	0.50769	6.27364	14.55892
185	0.61154	6.59986	14.55892
185	0.71538	6.54251	14.55892
185	0.81923	6.53967	14.55892
185	0.92308	6.55334	14.55892
185	1.02692	6.67659	14.55892
185	1.13077	6.73077	14.55892
185	1.20000	6.86189	14.55892
186	0.30000	5.74071	11.34364
186	0.40385	5.91472	11.34364
186	0.50769	5.84596	11.34364
186	0.61154	5.99544	11.34364
186	0.71538	5.84637	11.34364
186	0.81923	5.57245	11.34364
186	0.92308	5.59204	11.34364
186	1.02692	5.58358	11.34364
186	1.13077	5.51392	11.34364
186	1.20000	5.32168	11.34364
187	0.30000	5.63980	82.48937
187	0.40385	5.76669	82.48937
187	0.50769	5.91615	82.48937
187	0.61154	5.75658	82.48937
187	0.71538	5.61515	82.48937
187	0.81923	5.50752	82.48937
187	0.92308	5.58709	82.48937
187	1.02692	5.52086	82.48937
187	1.13077	5.59962	82.48937
187	1.20000	5.36899	82.48937
188	0.30000	9.29054	52.77525
188	0.40385	9.31714	52.77525
188	0.50769	9.54758	52.77525
188	0.61154	9.69616	52.77525
188	0.71538	9.57916	52.77525
188	0.81923	9.69445	52.77525
188	0.92308	9.58095	52.77525
188	1.02692	9.40469	52.77525
188	1.13077	9.28552	52.77525
188	1.20000	9.61480	52.77525
189	0.30000	8.89633	47.19959
189	0.40385	8.63052	47.19959
189	0.50769	8.95288	47.19959
189	0.61154	8.81515	47.19959
189	0.71538	8.87262	47.19959
189	0.81923	8.68783	47.19959
189	0.92308	8.63594	47.19959
189	1.02692	8.69307	47.19959
189	1.13077	8.75137	47.19959
189	1.20000	8.61325	47.19959
190	0.30000	4.28582	120.38048
190	0.40385	4.37227	120.38048
190	0.50769	4.27974	120.38048
190	0.61154	4.29610	120.38048
190	0.71538	4.46665	120.38048
190	0.81923	4.43063	120.38048
190	0.92308	4.53408	120.38048
190	1.02692	4.43135	120.38048
190	1.13077	4.53621	120.38048
190	1.20000	4.53274	120.38048
191	0.30000	5.43889	10.76931
191	0.40385	5.70856	10.76931
191	0.50769	5.66200	10.76931
191	0.61154	5.54161	10.76931
191	0.71538	5.48766	10.76931
191	0.81923	5.61111	10.76931
191	0.92308	5.62692	10.76931
191	1.02692	5.57247	10.76931
191	1.13077	5.68217	10.76931
191	1.20000	5.58480	10.76931
192	0.30000	2.96883	37.05791
192	0.40385	2.86306	37.05791
192	0.50769	2.84484	37.05791
192	0.61154	2.92027	37.05791
192	0.71538	2.88117	37.05791
192	0.81923	2.84443	37.05791
192	0.92308	2.75129	37.05791
192	1.02692	2.92267	37.05791
192	1.13077	2.85073	37.05791
192	1.20000	2.74357	37.05791
193	0.30000	5.27211	14.23049
193	0.40385	5.20325	14.23049
193	0.50769	5.28916	14.23049
193	0.61154	5.18074	14.23049
193	0.71538	5.13378	14.23049
193	0.81923	5.12792	14.23049
193	0.92308	5.07277	14.23049
193	1.02692	5.06816	14.23049
193	1.13077	5.24761	14.23049
193	1.20000	5.14139	14.23049
194	0.30000	4.73898	27.78684
194	0.40385	4.90048	27.78684
194	0.50769	4.81448	27.78684
194	0.61154	4.80536	27.78684
194	0.71538	4.91759	27.78684
194	0.81923	4.98478	27.78684
194	0.92308	4.78194	27.78684
194	1.02692	4.78655	27.78684
194	1.13077	4.93313	27.78684
194	1.20000	4.90464	27.78684
195	0.30000	4.81692	61.78103
195	0.40385	4.83640	61.78103
195	0.50769	4.97033	61.78103
195	0.61154	5.01123	61.78103
195	0.71538	5.10314	61.78103
195	0.81923	4.96898	61.78103
195	0.92308	5.25517	61.78103
195	1.02692	5.18699	61.78103
195	1.13077	5.25766	61.78103
195	1.20000	5.44978	61.78103
196	0.30000	5.72013	16.86268
196	0.40385	5.64666	16.86268
196	0.50769	5.72104	16.86268
196	0.61154	5.55592	16.86268
196	0.71538	5.59868	16.86268
196	0.81923	5.63697	16.86268
196	0.92308	5.62195	16.86268
196	1.02692	5.89518	16.86268
196	1.13077	5.86771	16.86268
196	1.20000	5.83057	16.86268
197	0.30000	6.56595	15.15031
197	0.40385	6.48307	15.15031
197	0.50769	6.56927	15.15031
197	0.61154	6.54850	15.15031
197	0.71538	6.41557	15.15031
197	0.81923	6.36094	15.15031
197	0.92308	6.37878	15.15031
197	1.02692	6.54476	15.15031
197	1.13077	6.54369	15.15031
197	1.20000	6.43409	15.15031
198	0.30000	6.63631	11.10880
198	0.40385	6.67376	11.10880
198	0.50769	6.99188	11.10880
198	0.61154	6.91410	11.10880
198	0.71538	6.80196	11.10880
198	0.81923	6.98363	11.10880
198	0.92308	6.95911	11.10880
198	1.02692	7.09089	11.10880
198	1.13077	7.18815	11.10880
198	1.20000	7.36849	11.10880
199	0.30000	8.29483	2.37646
199	0.40385	8.24836	2.37646
199	0.50769	8.27372	2.37646
199	0.61154	8.15599	2.37646
199	0.71538	8.32040	2.37646
199	0.81923	8.58903	2.37646
199	0.92308	8.28568	2.37646
199	1.02692	8.63529	2.37646
199	1.13077	8.49275	2.37646
199	1.20000	8.75696	2.37646
200	0.30000	7.44682	242.80331
200	0.40385	6.83052	242.80331
200	0.50769	6.95014	242.80331
200	0.61154	6.68822	242.80331
200	0.71538	6.58556	242.80331
200	0.81923	6.53600	242.80331
200	0.92308	6.57540	242.80331
200	1.02692	6.30808	242.80331
200	1.13077	6.21907	242.80331
[truncated: 118,001 more rows]
