# Supplementary material for: Fine-grained statistical structure of speech
Source: PLoS One. 2020 Mar 20;15(3):e0230233. doi: 10.1371/journal.pone.0230233 (PMC7083313; doi:10.1371/journal.pone.0230233)
Supplement: S1 Data — Minimal data for the data analyses. It contains the decomposition scores of 30k speech samples. (ZIP) [file pone.0230233.s005.zip › phn_dist/phns.csv]

id	phn	gender
1	dh	1
2	ax	1
3	p	1
4	p_rl	1
5	p_rl2	1
6	l	1
7	ey	1
8	nx	1
9	ix	1
10	f	1
11	q	1
12	ix	1
13	n	1
14	s	1
15	k	1
16	k_rl	1
17	k_rl2	1
18	ux	1
19	l	1
20	iy	1
21	s	1
22	eh	1
23	g	1
24	g_rl	1
25	g_rl2	1
26	axr	1
27	ey	1
28	sh	1
29	en	1
30	k	1
31	k_rl	1
32	k_rl2	1
33	ey	1
34	s	1
35	ix	1
36	s	1
37	w	1
38	el	1
39	t	1
40	t_rl	1
41	t_rl2	1
42	ao	1
43	k	1
44	k_rl	1
45	k_rl2	1
46	ow	1
47	v	1
48	axr	1
49	ix	1
50	t	1
51	t_rl	1
52	t_rl2	1
53	y	1
54	er	1
55	aa	1
56	f	1
57	ax-h	1
58	s	1
59	ix	1
60	k	1
61	k_rl	1
62	k_rl2	1
63	aa	1
64	nx	1
65	ah	1
66	s	1
67	uh	1
68	er	1
69	w	1
70	uh	1
71	l	1
72	q	1
73	ix	1
74	n	1
75	jh	1
76	jh_rl	1
77	jh_rl2	1
78	oy	1
79	dh	1
80	ih	1
81	s	1
82	sh	1
83	eh	1
84	l	1
85	f	1
86	ih	1
87	sh	1
88	d	1
89	ih	1
90	sh	1
91	dh	2
92	iy	2
93	z	2
94	m	2
95	eh	2
96	n	2
97	w	2
98	er	2
99	w	2
100	ih	2
101	th	2
102	aw	2
103	k	2
104	k_rl	2
105	k_rl2	2
106	ae	2
107	p	2
108	ax	2
109	dx	2
110	ax	2
111	l	2
112	axr	2
113	k	2
114	s	2
115	p	2
116	ih	2
117	r	2
118	iy	2
119	eh	2
120	n	2
121	s	2
122	dh	1
123	ax	1
124	w	1
125	ih	1
126	l	1
127	ah	1
128	w	1
129	iy	1
130	w	1
131	uh	1
132	m	1
133	ix	1
134	n	1
135	w	1
136	ao	1
137	ey	1
138	m	1
139	ah	1
140	s	1
141	k	1
142	k_rl	1
143	k_rl2	1
144	r	1
145	ae	1
146	k	1
147	k_rl	1
148	k_rl2	1
149	ow	1
150	hh	1
151	iy	1
152	k	1
153	k_rl	1
154	k_rl2	1
155	ix	1
156	p	1
157	p_rl	1
158	p_rl2	1
159	ih	1
160	k	1
161	k_rl	1
162	k_rl2	1
163	ah	1
164	p	1
165	ey	1
166	n	1
167	ah	1
168	dh	1
169	er	1
170	p	1
171	p_rl	1
172	p_rl2	1
173	eh	1
174	k	1
175	k_rl	1
176	k_rl2	1
177	aa	1
178	n	1
179	ix	1
180	z	1
181	w	1
182	ey	1
183	hv	1
184	ow	1
185	m	1
186	q	1
187	ih	1
188	f	1
189	hh	1
190	iy	1
191	w	1
192	er	1
193	g	1
194	ow	1
195	ix	1
196	ng	1
197	hh	1
198	ow	1
199	m	1
200	s	1
201	ax-h	1
202	p	1
203	ow	1
204	zh	1
205	ux	1
206	t	1
207	t_rl	1
208	t_rl2	1
209	eh	1
210	l	1
211	m	1
212	iy	1
213	dh	1
214	ax	1
215	r	1
216	ih	1
217	l	1
218	r	1
219	iy	1
220	z	1
221	en	1
222	hh	1
223	iy	1
224	d	1
225	d_rl	1
226	d_rl2	1
227	r	1
228	ao	1
229	l	1
230	d	2
231	ow	2
232	nx	2
233	ae	2
234	s	2
235	m	2
236	ix	2
237	dx	2
238	ix	2
239	k	2
240	k_rl	2
241	k_rl2	2
242	eh	2
243	r	2
244	iy	2
245	ix	2
246	n	2
247	oy	2
248	l	2
249	iy	2
250	r	2
251	ae	2
252	g	2
253	l	2
254	ay	2
255	dh	2
256	ae	2
257	t	2
258	t_rl	2
259	t_rl2	2
260	jh	1
261	eh	1
262	f	1
263	s	1
264	t	1
265	t_rl	1
266	t_rl2	1
267	oy	1
268	g	1
269	ow	1
270	k	1
271	k_rl	1
272	k_rl2	1
273	aa	1
274	r	1
275	n	1
276	eh	1
277	v	1
278	axr	1
279	w	1
280	er	1
281	t	1
282	t_rl	1
283	t_rl2	1
284	m	2
285	aa	2
286	ay	2
287	ih	2
288	l	2
289	m	2
290	ao	2
291	r	2
292	nx	2
293	ix	2
294	ng	2
295	ix	2
296	ih	2
297	z	2
298	w	2
299	ax	2
300	th	2
301	hh	2
302	aa	2
303	q	2
304	k	2
305	k_rl	2
306	k_rl2	2
307	ao	2
308	f	2
309	iy	2
310	k	2
311	ow	2
312	aa	2
313	p	2
314	axr	2
315	ey	2
316	sh	2
317	en	2
318	ax	2
319	l	2
320	ao	2
321	ng	2
322	w	2
323	ix	2
324	dh	2
325	q	2
326	ah	2
327	n	2
328	d	2
329	axr	2
330	s	2
331	t	2
332	t_rl	2
333	t_rl2	2
334	ae	2
335	n	2
336	iy	2
337	ng	2
338	ah	2
339	l	2
340	iy	2
341	v	2
342	iy	2
343	ey	2
344	d	2
345	ix	2
346	s	2
347	p	2
348	p_rl	2
349	p_rl2	2
350	y	2
351	ux	2
352	t	2
353	t_rl	2
354	t_rl2	2
355	ow	2
356	nx	2
357	ae	2
358	s	2
359	m	2
360	ix	2
361	dx	2
362	ix	2
363	k	2
364	k_rl	2
365	k_rl2	2
366	eh	2
367	r	2
368	iy	2
369	ix	2
370	n	2
371	oy	2
372	l	2
373	iy	2
374	r	2
375	ae	2
376	l	2
377	ay	2
378	ae	2
379	ah	2
380	l	2
381	eh	2
382	dh	2
383	er	2
384	hv	2
385	ae	2
386	n	2
387	ae	2
388	w	2
389	ix	2
390	iy	2
391	ix	2
392	s	2
393	ux	2
394	dx	2
395	ax	2
396	b	2
397	el	2
398	g	2
399	g_rl	2
400	g_rl2	2
401	ih	2
402	f	2
403	t	2
404	t_rl	2
405	t_rl2	2
406	ow	2
407	nx	2
408	ae	2
409	s	2
410	m	2
411	ix	2
412	ix	2
413	k	2
414	k_rl	2
415	k_rl2	2
416	eh	2
417	r	2
418	iy	2
419	ix	2
420	n	2
421	ao	2
422	l	2
423	iy	2
424	r	2
425	ae	2
426	l	2
427	ay	2
428	dh	2
429	ae	2
430	t	2
431	ey	2
432	ch	2
433	ch_rl	2
434	ch_rl2	2
435	aa	2
436	r	2
437	jh	2
438	jh_rl	2
439	jh_rl2	2
440	ix	2
441	v	2
442	ch	2
443	ch_rl	2
444	ch_rl2	2
445	ux	2
446	z	2
447	iy	2
448	ng	2
449	hv	2
450	axr	2
451	b	2
452	r	2
453	ay	2
454	z	2
455	m	2
456	ey	2
457	z	2
458	g	2
459	aw	2
460	n	2
461	z	2
462	jh	1
463	ah	1
464	s	1
465	d	1
466	d_rl	1
467	d_rl2	1
468	r	1
469	aa	1
470	n	1
471	ow	1
472	dx	1
473	ix	1
474	s	1
475	ix	1
476	z	1
477	ix	1
478	n	1
479	iy	1
480	s	1
481	ah	1
482	jh	1
483	jh_rl	1
484	jh_rl2	1
485	eh	1
486	sh	1
487	en	1
488	aa	1
489	k	1
490	s	1
491	dh	1
492	eh	1
493	n	1
494	q	1
495	ae	1
496	f	1
497	t	1
498	t_rl	1
499	t_rl2	1
500	axr	1
501	ax	1
502	w	1
503	ay	1
504	l	1
505	sh	1
506	iy	1
507	w	1
508	ih	1
509	n	1
510	t	1
511	t_rl	1
512	t_rl2	1
513	axr	1
514	hv	1
515	axr	1
516	m	1
517	eh	1
518	axr	1
519	p	1
520	uh	1
521	dh	1
522	ax	1
523	uh	1
524	ch	1
525	ch_rl	1
526	ch_rl2	1
527	axr	1
528	b	1
529	l	1
530	aa	1
531	t	1
532	t_rl	1
533	t_rl2	1
534	ey	1
535	b	1
536	el	1
537	ix	1
538	n	1
539	dh	1
540	ix	1
541	g	1
542	axr	1
543	r	1
544	aa	1
545	jh	1
546	jh_rl	1
547	jh_rl2	1
548	sh	1
549	iy	1
550	w	1
551	ao	1
552	r	1
553	w	1
554	ao	1
555	r	1
556	m	1
557	f	1
558	l	1
559	iy	1
560	s	1
561	iy	1
562	w	1
563	uh	1
564	l	1
565	ih	1
566	n	1
567	q	1
568	ow	1
569	v	1
570	er	1
571	ao	1
572	l	1
573	s	1
574	dh	1
575	ix	1
576	m	1
577	ae	1
578	ng	1
579	g	1
580	ow	1
581	eh	1
582	n	1
583	dh	1
584	ix	1
585	p	1
586	ax	1
587	p	1
588	p_rl	1
589	p_rl2	1
590	ay	1
591	ax	1
592	aa	1
593	r	1
594	ix	1
595	n	1
596	ax	1
597	b	1
598	ow	1
599	l	1
600	q	2
601	eh	2
602	v	2
603	r	2
604	ix	2
605	s	2
606	ix	2
607	ng	2
608	g	2
609	el	2
610	p	2
611	p_rl	2
612	p_rl2	2
613	r	2
614	aa	2
615	l	2
616	ax	2
617	m	2
618	t	2
619	t_rl	2
620	t_rl2	2
621	ah	2
622	ch	2
623	ch_rl	2
624	ch_rl2	2
625	t	2
626	aa	2
627	n	2
628	dh	2
629	ah	2
630	s	2
631	f	2
632	aa	2
633	r	2
634	ix	2
635	z	2
636	r	2
637	ix	2
638	l	2
639	ey	2
640	dx	2
641	ih	2
642	t	2
643	t_rl	2
644	t_rl2	2
645	ix	2
646	g	2
647	uh	2
648	m	2
649	aa	2
650	r	2
651	k	2
652	ax-h	2
653	dx	2
654	iy	2
655	ng	2
656	p	2
657	p_rl	2
658	p_rl2	2
659	l	2
660	ae	2
661	nx	2
662	iy	2
663	n	2
664	b	1
665	r	1
666	ux	1
667	z	1
668	ix	1
669	z	1
670	ix	1
671	n	1
672	b	1
673	l	1
674	ae	1
675	k	1
676	k_rl	1
677	k_rl2	1
678	ay	1
679	z	1
680	w	1
681	axr	1
682	r	1
683	ix	1
684	l	1
685	iy	1
686	v	1
687	b	1
688	ay	1
689	ae	1
690	p	1
691	p_rl	1
692	p_rl2	1
693	l	1
694	ix	1
695	k	1
696	k_rl	1
697	k_rl2	1
698	ey	1
699	sh	1
700	en	1
701	ax	1
702	v	1
703	r	1
704	ao	1
705	b	1
706	iy	1
707	f	1
708	s	1
709	t	1
710	t_rl	1
711	t_rl2	1
712	ey	1
713	w	2
714	ah	2
715	dx	2
716	aw	2
717	q	2
718	f	2
719	ix	2
720	d	2
721	uh	2
722	sh	2
723	iy	2
724	d	2
725	r	2
726	ay	2
727	v	2
728	f	2
729	ao	2
730	d	2
731	ix	2
732	jh	2
733	jh_rl	2
734	jh_rl2	2
735	ux	2
736	b	2
737	ay	2
738	ix	2
739	n	2
740	iy	2
741	k	2
742	k_rl	2
743	k_rl2	2
744	ao	2
745	r	2
746	dx	2
747	axr	2
748	oy	2
749	ow	2
750	v	2
751	axr	2
752	ao	2
753	l	2
754	z	2
755	dh	1
756	ix	1
757	l	1
758	eh	1
759	zh	1
760	ih	1
761	s	1
762	l	1
763	ey	1
764	sh	1
765	axr	1
766	m	1
767	eh	1
768	t	1
769	ix	1
770	jh	1
771	jh_rl	1
772	jh_rl2	1
773	ah	1
774	zh	1
775	dh	1
776	ix	1
777	s	1
778	ey	1
779	dx	1
780	ax	1
781	v	1
782	p	1
783	p_rl	1
784	p_rl2	1
785	ah	1
786	b	1
787	ix	1
788	k	1
789	eh	1
790	jh	1
791	ix	1
792	k	1
793	k_rl	1
794	k_rl2	1
795	ey	1
796	sh	1
797	en	1
798	q	1
799	ay	1
800	eh	1
801	s	1
802	ux	1
803	m	1
804	oy	1
805	sh	1
806	ch	1
807	ch_rl	1
808	ch_rl2	1
809	axr	1
810	w	1
811	el	1
812	d	1
813	ae	1
814	m	1
815	ih	1
816	jh	1
817	jh_rl	1
818	jh_rl2	1
819	dh	1
820	ix	1
821	sh	1
822	ih	1
823	p	1
824	s	1
825	hh	1
826	ao	1
827	l	1
828	d	1
829	ow	1
830	nx	1
831	ae	1
832	s	1
833	m	1
834	iy	1
835	t	1
836	t_rl	1
837	t_rl2	1
838	ix	1
839	k	1
840	k_rl	1
841	k_rl2	1
842	ih	1
843	r	1
844	iy	1
845	ae	1
846	nx	1
847	ao	1
848	l	1
849	ix	1
850	r	1
851	ae	1
852	g	1
853	l	1
854	ay	1
855	dh	1
856	ae	1
857	t	1
858	t_rl	1
859	t_rl2	1
860	dh	1
861	ax	1
862	l	1
863	ae	1
864	k	1
865	k_rl	1
866	k_rl2	1
867	ix	1
868	v	1
869	hh	1
870	iy	1
871	k	1
872	k_rl	1
873	k_rl2	1
874	ax	1
875	m	1
876	p	1
877	p_rl	1
878	p_rl2	1
879	aw	1
880	n	1
881	ih	1
882	dh	1
883	ix	1
884	t	1
885	t_rl	1
886	t_rl2	1
887	eh	1
888	n	1
889	en	1
890	s	1
891	g	1
892	g_rl	1
893	g_rl2	1
894	r	1
895	iy	1
896	v	1
897	en	1
898	s	1
899	ax	1
900	z	1
901	w	2
902	ah	2
903	dx	2
904	ih	2
905	d	2
906	ah	2
907	s	2
908	s	2
909	t	2
910	ih	2
911	m	2
912	y	2
913	uh	2
914	l	2
915	ey	2
916	s	2
917	r	2
918	ux	2
919	m	2
920	ix	2
921	n	2
922	ae	2
923	t	2
924	t_rl	2
925	t_rl2	2
926	ih	2
927	v	2
928	ix	2
929	dx	2
930	iy	2
931	d	1
932	ow	1
933	nx	1
934	ae	1
935	s	1
936	m	1
937	iy	1
938	t	1
939	t_rl	1
940	t_rl2	1
941	ix	1
942	k	1
943	k_rl	1
944	k_rl2	1
945	eh	1
946	r	1
947	iy	1
948	ix	1
949	n	1
950	oy	1
951	l	1
952	iy	1
953	r	1
954	ae	1
955	g	1
956	g_rl	1
957	g_rl2	1
958	l	1
959	ay	1
960	dh	1
961	ae	1
962	t	1
963	t_rl	1
964	t_rl2	1
965	w	1
966	ix	1
967	n	1
968	p	1
969	p_rl	1
970	p_rl2	1
971	iy	1
972	l	1
973	ix	1
974	ng	1
975	ix	1
976	n	1
977	ao	1
978	r	1
979	ix	1
980	n	1
981	jh	1
982	jh_rl	1
983	jh_rl2	1
984	ix	1
985	dx	1
986	ix	1
987	z	1
988	hh	1
989	aa	1
990	r	1
991	n	1
992	aa	1
993	t	1
994	ax-h	1
995	s	1
996	p	1
997	r	1
998	ey	1
999	jh	1
1000	jh_rl	1
1001	jh_rl2	1
1002	ux	1
1003	s	1
1004	ax	2
1005	f	2
1006	l	2
1007	ey	2
1008	m	2
1009	w	2
1010	ix	2
1011	y	2
1012	ux	2
1013	z	2
1014	ah	2
1015	p	2
1016	p_rl	2
1017	p_rl2	2
1018	q	2
1019	eh	2
1020	axr	2
1021	oy	1
1022	y	1
1023	uw	1
1024	ey	1
1025	n	1
1026	f	1
1027	uw	1
1028	l	1
1029	ax	1
1030	n	1
1031	ow	1
1032	b	1
1033	ah	1
1034	dx	1
1035	iy	1
1036	b	1
1037	ah	1
1038	jh	1
1039	jh_rl	1
1040	jh_rl2	1
1041	axr	1
1042	s	1
1043	eh	1
1044	l	1
1045	f	1
1046	d	1
1047	ow	1
1048	n	1
1049	q	1
1050	ae	1
1051	s	1
1052	k	1
1053	k_rl	1
1054	k_rl2	1
1055	m	1
1056	iy	1
1057	t	1
1058	t_rl	1
1059	t_rl2	1
1060	ux	1
1061	k	1
1062	k_rl	1
1063	k_rl2	1
1064	eh	1
1065	r	1
1066	iy	1
1067	ix	1
1068	n	1
1069	oy	1
1070	l	1
1071	iy	1
1072	r	1
1073	ae	1
1074	l	1
1075	ay	1
1076	k	1
1077	k_rl	1
1078	k_rl2	1
1079	dh	1
1080	ae	1
1081	d	1
1082	ow	1
1083	nx	1
1084	ae	1
1085	s	1
1086	m	1
1087	iy	1
1088	t	1
1089	t_rl	1
1090	t_rl2	1
1091	ux	1
1092	k	1
1093	k_rl	1
1094	k_rl2	1
1095	eh	1
1096	r	1
1097	ih	1
1098	q	1
1099	ix	1
1100	n	1
1101	q	1
1102	oy	1
1103	l	1
1104	ih	1
1105	r	1
1106	ey	1
1107	l	1
1108	ay	1
1109	dh	1
1110	ae	1
1111	sh	1
1112	iy	1
1113	hv	1
1114	ae	1
1115	jh	1
1116	jh_rl	1
1117	jh_rl2	1
1118	axr	1
1119	d	1
1120	aa	1
1121	r	1
1122	k	1
1123	s	1
1124	uw	1
1125	t	1
1126	t_rl	1
1127	t_rl2	1
1128	ix	1
1129	n	1
1130	r	1
1131	iy	1
1132	s	1
1133	ix	1
1134	w	1
1135	ah	1
1136	sh	1
1137	w	1
1138	ao	1
1139	dx	1
1140	axr	1
1141	hh	1
1142	ao	1
1143	l	1
1144	y	1
1145	ih	1
1146	axr	1
1147	m	1
1148	ix	1
1149	s	1
1150	k	1
1151	k_rl	1
1152	k_rl2	1
1153	iy	1
1154	dx	1
1155	ow	1
1156	z	1
1157	ix	1
1158	z	1
1159	ih	1
1160	s	1
1161	t	1
1162	t_rl	1
1163	t_rl2	1
1164	ih	1
1165	n	1
1166	w	1
1167	ao	1
1168	r	1
1169	m	1
1170	hh	1
1171	y	1
1172	ux	1
1173	m	1
1174	ix	1
1175	d	1
1176	k	1
1177	k_rl	1
1178	k_rl2	1
1179	l	1
1180	ay	1
1181	m	1
1182	ix	1
1183	t	1
1184	s	1
1185	n	1
1186	ow	1
1187	z	1
1188	ax	1
1189	s	1
1190	k	1
1191	k_rl	1
1192	k_rl2	1
1193	ao	1
1194	r	1
1195	ix	1
1196	th	1
1197	ax	1
1198	s	1
1199	ax	1
1200	p	1
1201	p_rl	1
1202	p_rl2	1
1203	r	1
1204	iy	1
1205	m	1
1206	q	1
1207	eh	1
1208	f	1
1209	axr	1
1210	hh	1
1211	iy	1
1212	b	1
1213	r	1
1214	ow	1
1215	k	1
1216	ix	1
1217	dx	1
1218	ao	1
1219	f	1
1220	q	1
1221	ey	1
1222	t	1
1223	t_rl	1
1224	t_rl2	1
1225	ux	1
1226	th	1
1227	p	1
1228	p_rl	1
1229	p_rl2	1
1230	ey	1
1231	s	1
1232	t	1
1233	t_rl	1
1234	t_rl2	1
1235	ux	1
1236	b	1
1237	ix	1
1238	sh	1
1239	uh	1
1240	iy	1
1241	s	1
1242	k	1
1243	w	1
1244	iy	1
1245	z	1
1246	d	1
1247	d_rl	1
1248	d_rl2	1
1249	f	1
1250	r	1
1251	ah	1
1252	m	1
1253	ax	1
1254	b	1
1255	aa	1
1256	dx	1
1257	ax	1
1258	m	1
1259	hh	1
1260	aw	1
1261	w	1
1262	uh	1
1263	jh	1
1264	jh_rl	1
1265	jh_rl2	1
1266	uw	1
1267	iy	1
1268	v	1
1269	ae	1
1270	l	1
1271	y	1
1272	uw	1
1273	ey	1
1274	d	1
1275	ix	1
1276	s	1
1277	ae	1
1278	l	1
1279	jh	1
1280	axr	1
1281	r	1
1282	eh	1
1283	k	1
1284	k_rl	1
1285	k_rl2	1
1286	ix	1
1287	k	1
1288	s	1
1289	r	1
1290	eh	1
1291	sh	1
1292	ix	1
1293	n	1
1294	b	1
1295	er	1
1296	th	1
1297	dh	1
1298	ey	1
1299	p	1
1300	p_rl	1
1301	p_rl2	1
1302	aa	1
1303	r	1
1304	dx	1
1305	iy	1
1306	z	1
1307	hh	1
1308	eh	1
1309	v	1
1310	k	1
1311	k_rl	1
1312	k_rl2	1
1313	ah	1
1314	k	1
1315	k_rl	1
1316	k_rl2	1
1317	ey	1
1318	k	1
1319	k_rl	1
1320	k_rl2	1
1321	s	1
1322	ix	1
1323	n	1
1324	ay	1
1325	s	1
1326	k	1
1327	k_rl	1
1328	k_rl2	1
1329	r	1
1330	iy	1
1331	m	1
1332	hh	2
1333	aw	2
1334	uh	2
1335	dx	2
1336	ih	2
1337	z	2
1338	y	2
1339	er	2
1340	ih	2
1341	n	2
1342	d	2
1343	er	2
1344	ix	2
1345	n	2
1346	s	2
1347	t	2
1348	ax-h	2
1349	f	2
1350	er	2
1351	dh	2
1352	axr	2
1353	hv	2
1354	ix	2
1355	z	2
1356	p	2
1357	r	2
1358	ix	2
1359	s	2
1360	t	2
1361	iy	2
1362	jh	2
1363	jh_rl	2
1364	jh_rl2	2
1365	hh	2
1366	iy	2
1367	ix	2
1368	k	2
1369	k_rl	2
1370	k_rl2	2
1371	ey	2
1372	zh	2
1373	ax	2
1374	n	2
1375	l	2
1376	iy	2
1377	r	2
1378	iy	2
1379	z	2
1380	dh	2
1381	ax	2
1382	w	2
1383	ao	2
1384	l	2
1385	s	2
1386	t	2
1387	t_rl	2
1388	t_rl2	2
1389	r	2
1390	iy	2
1391	jh	2
1392	jh_rl	2
1393	jh_rl2	2
1394	er	2
1395	n	2
1396	el	2
1397	d	2
1398	ow	2
1399	n	2
1400	d	2
1401	ux	2
1402	ch	2
1403	ch_rl	2
1404	ch_rl2	2
1405	aa	2
1406	r	2
1407	l	2
1408	iy	2
1409	z	2
1410	d	2
1411	er	2
1412	dx	2
1413	iy	2
1414	d	2
1415	ih	2
1416	sh	2
1417	ix	2
1418	z	2
1419	hh	1
1420	aw	1
1421	s	1
1422	ey	1
1423	f	1
1424	ix	1
1425	z	1
1426	t	1
1427	t_rl	1
1428	t_rl2	1
1429	ux	1
1430	s	1
1431	ey	1
1432	f	1
1433	sh	2
1434	iy	2
1435	hv	2
1436	ae	2
1437	d	2
1438	y	2
1439	axr	2
1440	aa	2
1441	r	2
1442	k	2
1443	s	2
1444	uw	2
1445	t	2
1446	t_rl	2
1447	t_rl2	2
1448	ih	2
1449	n	2
1450	g	2
1451	g_rl	2
1452	g_rl2	2
1453	r	2
1454	iy	2
1455	s	2
1456	iy	2
1457	w	2
1458	aa	2
1459	sh	2
1460	w	2
1461	aa	2
1462	dx	2
1463	axr	2
1464	q	2
1465	ao	2
1466	l	2
1467	y	2
1468	ih	2
1469	axr	2
1470	dh	1
1471	ah	1
1472	hv	1
1473	ay	1
1474	s	1
1475	ax-h	1
1476	k	1
1477	k_rl	1
1478	k_rl2	1
1479	y	1
1480	er	1
1481	dx	1
1482	iy	1
1483	p	1
1484	p_rl	1
1485	p_rl2	1
1486	r	1
1487	ih	1
1488	z	1
1489	ix	1
1490	m	1
1491	w	1
1492	ax	1
1493	s	1
1494	axr	1
1495	r	1
1496	aw	1
1497	n	1
1498	ix	1
1499	b	1
1500	ay	1
1501	aa	1
1502	r	1
1503	d	1
1504	w	1
1505	aa	1
1506	axr	1
1507	l	2
1508	aw	2
1509	z	2
1510	ih	2
1511	n	2
1512	eh	2
1513	s	2
1514	q	2
1515	ix	2
1516	z	2
1517	ax	2
1518	p	2
1519	p_rl	2
1520	p_rl2	2
1521	r	2
1522	iy	2
1523	r	2
1524	eh	2
1525	k	2
1526	w	2
1527	ix	2
1528	s	2
1529	ih	2
1530	t	2
1531	f	2
1532	axr	2
1533	q	2
1534	eh	2
1535	ix	2
1536	ih	2
1537	m	2
1538	ix	2
1539	k	2
1540	t	2
1541	ay	2
1542	f	2
1543	ax	2
1544	s	2
1545	w	1
1546	ah	1
1547	p	1
1548	p_rl	1
1549	p_rl2	1
1550	ax	1
1551	z	1
1552	eh	1
1553	s	1
1554	ch	1
1555	ch_rl	1
1556	ch_rl2	1
1557	ux	1
1558	ix	1
1559	t	1
1560	t_rl	1
1561	t_rl2	1
1562	eh	1
1563	l	1
1564	m	1
1565	ih	1
1566	ey	1
1567	k	1
1568	k_rl	1
1569	k_rl2	1
1570	l	1
1571	ow	1
1572	z	1
1573	hh	1
1574	ao	1
1575	r	1
1576	s	1
1577	w	1
1578	ix	1
1579	b	1
1580	iy	1
1581	eh	1
1582	g	1
1583	ih	1
1584	dx	1
1585	ah	1
1586	d	1
1587	iy	1
1588	ah	1
1589	w	1
1590	eh	1
1591	w	1
1592	ih	1
1593	dh	1
1594	ey	1
1595	n	1
1596	aw	1
1597	q	2
1598	ah	2
1599	d	2
1600	aa	2
1601	t	2
1602	ax	2
1603	w	2
1604	ax	2
1605	z	2
1606	ix	2
1607	n	2
1608	ix	2
1609	q	2
1610	ae	2
1611	m	2
1612	y	2
1613	ix	2
1614	el	2
1615	n	2
1616	s	2
1617	w	2
1618	ax	2
1619	th	2
1620	dh	2
1621	ix	2
1622	p	2
1623	p_rl	2
1624	p_rl2	2
1625	ey	2
1626	sh	2
1627	ix	2
1628	n	2
1629	q	2
1630	ae	2
1631	n	2
1632	s	2
1633	ow	2
1634	hv	2
1635	ix	2
1636	w	2
1637	ao	2
1638	k	2
1639	t	2
1640	ey	2
1641	m	2
1642	l	2
1643	ih	2
1644	s	2
1645	ix	2
1646	g	2
1647	eh	2
1648	n	2
1649	dh	1
1650	eh	1
1651	q	1
1652	n	1
1653	oy	1
1654	z	1
1655	p	1
1656	p_rl	1
1657	p_rl2	1
1658	r	1
1659	aa	1
1660	el	1
1661	m	1
1662	g	1
1663	g_rl	1
1664	g_rl2	1
1665	r	1
1666	ow	1
1667	z	1
1668	m	1
1669	ao	1
1670	r	1
1671	q	1
1672	ah	1
1673	n	1
1674	oy	1
1675	ih	1
1676	ng	1
1677	q	1
1678	iy	1
1679	ch	1
1680	ch_rl	1
1681	ch_rl2	1
1682	d	1
1683	ey	1
1684	sh	1
1685	iy	1
1686	ae	1
1687	y	1
1688	axr	1
1689	aa	1
1690	r	1
1691	k	1
1692	s	1
1693	ux	1
1694	dx	1
1695	ix	1
1696	ng	1
1697	g	1
1698	g_rl	1
1699	g_rl2	1
1700	r	1
1701	iy	1
1702	z	1
1703	iy	1
1704	w	1
1705	aa	1
1706	sh	1
1707	w	1
1708	ao	1
1709	dx	1
1710	axr	1
1711	ao	1
1712	l	1
1713	y	1
1714	ih	1
1715	er	1
1716	g	1
1717	r	1
1718	eh	1
1719	axr	1
1720	iy	1
1721	eh	1
1722	n	1
1723	t	1
1724	t_rl	1
1725	t_rl2	1
1726	aa	1
1727	m	1
1728	ch	1
1729	ch_rl	1
1730	ch_rl2	1
1731	ow	1
1732	z	1
1733	t	1
1734	t_rl	1
1735	t_rl2	1
1736	ax	1
1737	w	1
1738	ah	1
1739	ch	1
1740	ch_rl	1
1741	ch_rl2	1
1742	k	1
1743	k_rl	1
1744	k_rl2	1
1745	aa	1
1746	r	1
1747	t	1
1748	t_rl	1
1749	t_rl2	1
1750	ux	1
1751	n	1
1752	z	1
1753	ih	1
1754	n	1
1755	dh	1
1756	iy	1
1757	ae	1
1758	f	1
1759	t	1
1760	t_rl	1
1761	t_rl2	1
1762	axr	1
1763	n	1
1764	ux	1
1765	n	1
1766	v	2
1767	ae	2
1768	l	2
1769	iy	2
1770	l	2
1771	aa	2
1772	jh	2
1773	jh_rl	2
1774	jh_rl2	2
1775	y	2
1776	ih	2
1777	r	2
1778	l	2
1779	ix	2
1780	s	2
1781	eh	2
1782	l	2
1783	ax	2
1784	b	2
1785	r	2
1786	ey	2
1787	s	2
1788	dh	2
1789	ax	2
1790	f	2
1791	er	2
1792	s	2
1793	k	2
1794	k_rl	2
1795	k_rl2	2
1796	ae	2
1797	f	2
1798	ao	2
1799	r	2
1800	n	2
1801	sh	1
1802	iy	1
1803	hv	1
1804	eh	1
1805	d	1
1806	y	1
1807	er	1
1808	d	1
1809	aa	1
1810	r	1
1811	k	1
1812	s	1
1813	ux	1
1814	ix	1
1815	n	1
1816	g	1
1817	g_rl	1
1818	g_rl2	1
1819	r	1
1820	iy	1
1821	s	1
1822	iy	1
1823	w	1
1824	ao	1
1825	sh	1
1826	w	1
1827	ao	1
1828	dx	1
1829	axr	1
1830	q	1
1831	ao	1
1832	l	1
1833	y	1
1834	ih	1
1835	axr	1
1836	eh	1
1837	l	1
1838	aa	1
1839	r	1
1840	jh	1
1841	jh_rl	1
1842	jh_rl2	1
1843	hv	1
1844	aw	1
1845	s	1
1846	ow	1
1847	l	1
1848	n	1
1849	iy	1
1850	z	1
1851	l	1
1852	aa	1
1853	s	1
1854	ax-h	1
1855	v	1
1856	ax	1
1857	p	1
1858	p_rl	1
1859	p_rl2	1
1860	l	1
1861	ae	1
1862	en	1
1863	s	1
1864	ix	1
1865	z	1
1866	sh	1
1867	iy	1
1868	hv	1
1869	eh	1
1870	jh	1
1871	jh_rl	1
1872	jh_rl2	1
1873	axr	1
1874	d	1
1875	aa	1
1876	r	1
1877	s	1
1878	ux	1
1879	dx	1
1880	ix	1
1881	ng	1
1882	g	1
1883	r	1
1884	iy	1
1885	z	1
1886	ix	1
1887	w	1
1888	ao	1
1889	r	1
1890	sh	1
1891	w	1
1892	ao	1
1893	dx	1
1894	axr	1
1895	ao	1
1896	l	1
1897	y	1
1898	ix	1
1899	er	1
1900	k	2
1901	ow	2
1902	k	2
1903	k_rl	2
1904	k_rl2	2
1905	ix	2
1906	n	2
1907	ah	2
1908	k	2
1909	k_rl	2
1910	k_rl2	2
1911	r	2
1912	iy	2
1913	m	2
1914	p	2
1915	p_rl	2
1916	p_rl2	2
1917	ay	2
1918	m	2
1919	ey	2
1920	k	2
1921	s	2
1922	ix	2
1923	n	2
1924	ay	2
1925	s	2
1926	d	2
1927	d_rl	2
1928	d_rl2	2
1929	ix	2
1930	z	2
1931	er	2
1932	t	1
1933	uw	1
1934	ao	1
1935	f	1
1936	ah	1
1937	n	1
1938	ax	1
1939	n	1
1940	l	1
1941	eh	1
1942	s	1
1943	iy	1
1944	hh	1
1945	eh	1
1946	l	1
1947	z	1
1948	dh	1
1949	eh	1
1950	m	1
1951	dh	1
1952	ey	1
1953	p	1
1954	p_rl	1
1955	p_rl2	1
1956	ae	1
1957	s	1
1958	ih	1
1959	m	1
1960	ay	1
1961	ix	1
1962	s	1
1963	hh	1
1964	aa	1
1965	r	1
1966	t	1
1967	t_rl	1
1968	t_rl2	1
1969	ix	1
1970	t	1
1971	t_rl	1
1972	t_rl2	1
1973	eh	1
1974	l	1
1975	ax	1
1976	nx	1
1977	ax	1
1978	r	1
1979	ih	1
1980	jh	1
1981	en	1
1982	el	1
1983	f	1
1984	axr	1
1985	m	1
1986	ax	1
1987	f	1
1988	ao	1
1989	r	1
1990	jh	1
1991	jh_rl	1
1992	jh_rl2	1
1993	axr	1
1994	iy	1
1995	dh	1
1996	ix	1
1997	g	1
1998	g_rl	1
1999	g_rl2	1
[truncated: 10,001 more rows]
