# Supplementary material for: Fine-grained statistical structure of speech
Source: PLoS One. 2020 Mar 20;15(3):e0230233. doi: 10.1371/journal.pone.0230233 (PMC7083313; doi:10.1371/journal.pone.0230233)
Supplement: S1 Data — Minimal data for the data analyses. It contains the decomposition scores of 30k speech samples. (ZIP) [file pone.0230233.s005.zip › time_evolve/decomps.csv]

id	beta	h	rms	time index
1	0.30000	7.19652	23.48755	0
1	0.40385	7.03461	23.48755	0
1	0.50769	6.89530	23.48755	0
1	0.61154	7.08111	23.48755	0
1	0.71538	6.89273	23.48755	0
1	0.81923	7.01869	23.48755	0
1	0.92308	6.96777	23.48755	0
1	1.02692	7.03679	23.48755	0
1	1.13077	7.05697	23.48755	0
1	1.20000	7.10903	23.48755	0
1	0.30000	5.62998	23.02044	1
1	0.40385	5.62842	23.02044	1
1	0.50769	5.45503	23.02044	1
1	0.61154	5.61439	23.02044	1
1	0.71538	5.54932	23.02044	1
1	0.81923	5.38998	23.02044	1
1	0.92308	5.37325	23.02044	1
1	1.02692	5.42330	23.02044	1
1	1.13077	5.53903	23.02044	1
1	1.20000	5.44792	23.02044	1
1	0.30000	5.14998	16.66606	2
1	0.40385	5.23797	16.66606	2
1	0.50769	5.07330	16.66606	2
1	0.61154	5.20746	16.66606	2
1	0.71538	5.03974	16.66606	2
1	0.81923	5.19013	16.66606	2
1	0.92308	5.17174	16.66606	2
1	1.02692	5.33853	16.66606	2
1	1.13077	5.38362	16.66606	2
1	1.20000	5.44145	16.66606	2
1	0.30000	7.02962	18.12914	3
1	0.40385	6.94671	18.12914	3
1	0.50769	6.97673	18.12914	3
1	0.61154	7.14782	18.12914	3
1	0.71538	7.26868	18.12914	3
1	0.81923	7.19970	18.12914	3
1	0.92308	7.27038	18.12914	3
1	1.02692	7.50494	18.12914	3
1	1.13077	7.48781	18.12914	3
1	1.20000	7.26040	18.12914	3
1	0.30000	6.82027	18.16525	4
1	0.40385	6.86625	18.16525	4
1	0.50769	7.01375	18.16525	4
1	0.61154	7.28967	18.16525	4
1	0.71538	7.45726	18.16525	4
1	0.81923	7.37912	18.16525	4
1	0.92308	7.31843	18.16525	4
1	1.02692	7.60111	18.16525	4
1	1.13077	7.60999	18.16525	4
1	1.20000	7.79381	18.16525	4
1	0.30000	6.94502	18.12441	5
1	0.40385	6.97214	18.12441	5
1	0.50769	7.13226	18.12441	5
1	0.61154	6.94856	18.12441	5
1	0.71538	7.33283	18.12441	5
1	0.81923	7.26458	18.12441	5
1	0.92308	7.40763	18.12441	5
1	1.02692	7.57492	18.12441	5
1	1.13077	7.63086	18.12441	5
1	1.20000	7.87162	18.12441	5
1	0.30000	5.85203	29.25639	6
1	0.40385	5.58322	29.25639	6
1	0.50769	5.67951	29.25639	6
1	0.61154	5.91225	29.25639	6
1	0.71538	6.08972	29.25639	6
1	0.81923	6.05031	29.25639	6
1	0.92308	5.95384	29.25639	6
1	1.02692	6.05566	29.25639	6
1	1.13077	6.28327	29.25639	6
1	1.20000	6.15790	29.25639	6
1	0.30000	6.70584	37.08941	7
1	0.40385	6.66965	37.08941	7
1	0.50769	6.88881	37.08941	7
1	0.61154	6.66487	37.08941	7
1	0.71538	6.82838	37.08941	7
1	0.81923	6.73239	37.08941	7
1	0.92308	6.88768	37.08941	7
1	1.02692	6.81350	37.08941	7
1	1.13077	7.05966	37.08941	7
1	1.20000	7.13309	37.08941	7
2	0.30000	5.82473	304.71433	0
2	0.40385	5.90082	304.71433	0
2	0.50769	5.80367	304.71433	0
2	0.61154	5.87995	304.71433	0
2	0.71538	5.60236	304.71433	0
2	0.81923	5.62926	304.71433	0
2	0.92308	5.47056	304.71433	0
2	1.02692	5.53061	304.71433	0
2	1.13077	5.57548	304.71433	0
2	1.20000	5.39730	304.71433	0
2	0.30000	6.67984	380.71784	1
2	0.40385	6.98349	380.71784	1
2	0.50769	6.61129	380.71784	1
2	0.61154	6.71378	380.71784	1
2	0.71538	6.47476	380.71784	1
2	0.81923	6.64404	380.71784	1
2	0.92308	6.27863	380.71784	1
2	1.02692	6.40726	380.71784	1
2	1.13077	6.55303	380.71784	1
2	1.20000	6.38292	380.71784	1
2	0.30000	6.77988	444.45990	2
2	0.40385	6.96847	444.45990	2
2	0.50769	6.82348	444.45990	2
2	0.61154	7.01187	444.45990	2
2	0.71538	6.72217	444.45990	2
2	0.81923	6.87053	444.45990	2
2	0.92308	6.51140	444.45990	2
2	1.02692	6.92376	444.45990	2
2	1.13077	6.74717	444.45990	2
2	1.20000	6.89733	444.45990	2
2	0.30000	6.57545	509.76534	3
2	0.40385	6.43426	509.76534	3
2	0.50769	6.49386	509.76534	3
2	0.61154	6.50743	509.76534	3
2	0.71538	6.51621	509.76534	3
2	0.81923	6.28833	509.76534	3
2	0.92308	6.68555	509.76534	3
2	1.02692	6.49075	509.76534	3
2	1.13077	6.41154	509.76534	3
2	1.20000	6.71192	509.76534	3
2	0.30000	6.80017	496.11729	4
2	0.40385	6.72430	496.11729	4
2	0.50769	6.80085	496.11729	4
2	0.61154	6.93798	496.11729	4
2	0.71538	6.58924	496.11729	4
2	0.81923	6.69278	496.11729	4
2	0.92308	6.84888	496.11729	4
2	1.02692	6.75562	496.11729	4
2	1.13077	6.84841	496.11729	4
2	1.20000	6.97199	496.11729	4
2	0.30000	7.15572	424.81021	5
2	0.40385	7.13013	424.81021	5
2	0.50769	7.04723	424.81021	5
2	0.61154	7.20396	424.81021	5
2	0.71538	7.09996	424.81021	5
2	0.81923	7.17250	424.81021	5
2	0.92308	7.22905	424.81021	5
2	1.02692	7.03217	424.81021	5
2	1.13077	7.41432	424.81021	5
2	1.20000	7.33443	424.81021	5
2	0.30000	7.01507	408.63423	6
2	0.40385	7.07140	408.63423	6
2	0.50769	7.11544	408.63423	6
2	0.61154	7.11322	408.63423	6
2	0.71538	6.70266	408.63423	6
2	0.81923	6.86778	408.63423	6
2	0.92308	6.95838	408.63423	6
2	1.02692	6.88151	408.63423	6
2	1.13077	7.00694	408.63423	6
2	1.20000	7.18073	408.63423	6
2	0.30000	6.65198	378.57784	7
2	0.40385	6.65890	378.57784	7
2	0.50769	6.35252	378.57784	7
2	0.61154	6.78590	378.57784	7
2	0.71538	6.69269	378.57784	7
2	0.81923	6.74829	378.57784	7
2	0.92308	6.53714	378.57784	7
2	1.02692	6.53180	378.57784	7
2	1.13077	6.50146	378.57784	7
2	1.20000	6.63389	378.57784	7
3	0.30000	6.93822	4.24704	0
3	0.40385	6.83882	4.24704	0
3	0.50769	6.81114	4.24704	0
3	0.61154	6.83677	4.24704	0
3	0.71538	6.62091	4.24704	0
3	0.81923	6.79771	4.24704	0
3	0.92308	6.66630	4.24704	0
3	1.02692	6.69090	4.24704	0
3	1.13077	6.66237	4.24704	0
3	1.20000	6.41891	4.24704	0
3	0.30000	7.14725	4.27789	1
3	0.40385	7.05406	4.27789	1
3	0.50769	7.22920	4.27789	1
3	0.61154	7.11979	4.27789	1
3	0.71538	7.06898	4.27789	1
3	0.81923	7.13498	4.27789	1
3	0.92308	7.07682	4.27789	1
3	1.02692	7.00603	4.27789	1
3	1.13077	7.20883	4.27789	1
3	1.20000	7.02302	4.27789	1
3	0.30000	6.46905	5.37281	2
3	0.40385	6.56619	5.37281	2
3	0.50769	6.37509	5.37281	2
3	0.61154	6.39281	5.37281	2
3	0.71538	6.43531	5.37281	2
3	0.81923	6.59298	5.37281	2
3	0.92308	6.48324	5.37281	2
3	1.02692	6.71550	5.37281	2
3	1.13077	6.76215	5.37281	2
3	1.20000	6.74608	5.37281	2
3	0.30000	6.39345	9.87367	3
3	0.40385	6.42514	9.87367	3
3	0.50769	6.22884	9.87367	3
3	0.61154	6.03994	9.87367	3
3	0.71538	6.01372	9.87367	3
3	0.81923	6.16753	9.87367	3
3	0.92308	6.15703	9.87367	3
3	1.02692	6.22157	9.87367	3
3	1.13077	6.15767	9.87367	3
3	1.20000	6.10829	9.87367	3
3	0.30000	5.04943	25.58396	4
3	0.40385	5.06717	25.58396	4
3	0.50769	4.93647	25.58396	4
3	0.61154	4.79715	25.58396	4
3	0.71538	4.80938	25.58396	4
3	0.81923	4.90903	25.58396	4
3	0.92308	4.74329	25.58396	4
3	1.02692	4.77402	25.58396	4
3	1.13077	4.68162	25.58396	4
3	1.20000	4.70855	25.58396	4
3	0.30000	6.85030	40.48334	5
3	0.40385	6.84975	40.48334	5
3	0.50769	6.68824	40.48334	5
3	0.61154	6.60030	40.48334	5
3	0.71538	6.69897	40.48334	5
3	0.81923	6.60862	40.48334	5
3	0.92308	6.47175	40.48334	5
3	1.02692	6.51150	40.48334	5
3	1.13077	6.52034	40.48334	5
3	1.20000	6.41987	40.48334	5
3	0.30000	7.36685	46.83739	6
3	0.40385	7.18493	46.83739	6
3	0.50769	7.01678	46.83739	6
3	0.61154	7.27414	46.83739	6
3	0.71538	7.22477	46.83739	6
3	0.81923	6.91147	46.83739	6
3	0.92308	6.97968	46.83739	6
3	1.02692	6.81034	46.83739	6
3	1.13077	6.80749	46.83739	6
3	1.20000	6.63964	46.83739	6
3	0.30000	6.17228	54.87236	7
3	0.40385	6.19578	54.87236	7
3	0.50769	5.98945	54.87236	7
3	0.61154	5.95696	54.87236	7
3	0.71538	5.94007	54.87236	7
3	0.81923	5.84106	54.87236	7
3	0.92308	6.06409	54.87236	7
3	1.02692	5.89427	54.87236	7
3	1.13077	5.97375	54.87236	7
3	1.20000	6.08400	54.87236	7
4	0.30000	5.18714	354.42618	0
4	0.40385	5.49605	354.42618	0
4	0.50769	5.61403	354.42618	0
4	0.61154	5.30689	354.42618	0
4	0.71538	5.32523	354.42618	0
4	0.81923	5.49394	354.42618	0
4	0.92308	5.61698	354.42618	0
4	1.02692	5.78483	354.42618	0
4	1.13077	6.08539	354.42618	0
4	1.20000	6.09344	354.42618	0
4	0.30000	5.83011	331.83599	1
4	0.40385	5.77065	331.83599	1
4	0.50769	6.05075	331.83599	1
4	0.61154	5.87818	331.83599	1
4	0.71538	6.13016	331.83599	1
4	0.81923	6.04277	331.83599	1
4	0.92308	6.17041	331.83599	1
4	1.02692	6.33622	331.83599	1
4	1.13077	6.53820	331.83599	1
4	1.20000	6.59293	331.83599	1
4	0.30000	4.59186	441.20058	2
4	0.40385	4.71332	441.20058	2
4	0.50769	4.66910	441.20058	2
4	0.61154	4.62965	441.20058	2
4	0.71538	4.62532	441.20058	2
4	0.81923	4.77574	441.20058	2
4	0.92308	4.83941	441.20058	2
4	1.02692	5.11023	441.20058	2
4	1.13077	5.29128	441.20058	2
4	1.20000	5.39859	441.20058	2
4	0.30000	5.93641	488.67352	3
4	0.40385	5.94513	488.67352	3
4	0.50769	6.07133	488.67352	3
4	0.61154	6.08129	488.67352	3
4	0.71538	6.23590	488.67352	3
4	0.81923	6.21912	488.67352	3
4	0.92308	6.12210	488.67352	3
4	1.02692	6.62843	488.67352	3
4	1.13077	6.48934	488.67352	3
4	1.20000	6.33386	488.67352	3
4	0.30000	5.71147	424.51941	4
4	0.40385	5.82925	424.51941	4
4	0.50769	5.72167	424.51941	4
4	0.61154	5.61961	424.51941	4
4	0.71538	5.90458	424.51941	4
4	0.81923	5.78378	424.51941	4
4	0.92308	5.81777	424.51941	4
4	1.02692	5.84251	424.51941	4
4	1.13077	5.95466	424.51941	4
4	1.20000	5.96779	424.51941	4
4	0.30000	5.96350	260.87032	5
4	0.40385	5.83800	260.87032	5
4	0.50769	6.11166	260.87032	5
4	0.61154	5.92969	260.87032	5
4	0.71538	6.10453	260.87032	5
4	0.81923	5.99692	260.87032	5
4	0.92308	6.08101	260.87032	5
4	1.02692	6.37782	260.87032	5
4	1.13077	6.40620	260.87032	5
4	1.20000	6.53756	260.87032	5
4	0.30000	4.80909	392.19419	6
4	0.40385	4.61647	392.19419	6
4	0.50769	4.64014	392.19419	6
4	0.61154	4.75572	392.19419	6
4	0.71538	4.94613	392.19419	6
4	0.81923	4.93870	392.19419	6
4	0.92308	5.16712	392.19419	6
4	1.02692	5.20240	392.19419	6
4	1.13077	5.21367	392.19419	6
4	1.20000	5.39892	392.19419	6
4	0.30000	7.15279	303.76583	7
4	0.40385	7.19522	303.76583	7
4	0.50769	6.98138	303.76583	7
4	0.61154	6.99521	303.76583	7
4	0.71538	6.55954	303.76583	7
4	0.81923	6.87791	303.76583	7
4	0.92308	6.40651	303.76583	7
4	1.02692	6.74741	303.76583	7
4	1.13077	6.78455	303.76583	7
4	1.20000	6.69802	303.76583	7
5	0.30000	6.35394	38.07475	0
5	0.40385	6.19057	38.07475	0
5	0.50769	6.29080	38.07475	0
5	0.61154	6.34527	38.07475	0
5	0.71538	6.21119	38.07475	0
5	0.81923	6.25396	38.07475	0
5	0.92308	6.35417	38.07475	0
5	1.02692	6.36550	38.07475	0
5	1.13077	6.11291	38.07475	0
5	1.20000	6.33191	38.07475	0
5	0.30000	8.49700	37.51251	1
5	0.40385	8.65772	37.51251	1
5	0.50769	8.51028	37.51251	1
5	0.61154	8.57863	37.51251	1
5	0.71538	8.70247	37.51251	1
5	0.81923	8.79724	37.51251	1
5	0.92308	8.59714	37.51251	1
5	1.02692	8.82207	37.51251	1
5	1.13077	8.47053	37.51251	1
5	1.20000	8.78133	37.51251	1
5	0.30000	9.06594	8.89457	2
5	0.40385	9.12594	8.89457	2
5	0.50769	9.16685	8.89457	2
5	0.61154	9.06588	8.89457	2
5	0.71538	9.16824	8.89457	2
5	0.81923	9.18317	8.89457	2
5	0.92308	8.98991	8.89457	2
5	1.02692	8.94700	8.89457	2
5	1.13077	8.94093	8.89457	2
5	1.20000	9.21639	8.89457	2
5	0.30000	9.18510	9.36066	3
5	0.40385	9.40461	9.36066	3
5	0.50769	9.76067	9.36066	3
5	0.61154	9.54158	9.36066	3
5	0.71538	9.58405	9.36066	3
5	0.81923	9.43778	9.36066	3
5	0.92308	9.63186	9.36066	3
5	1.02692	10.02122	9.36066	3
5	1.13077	9.75836	9.36066	3
5	1.20000	9.56301	9.36066	3
5	0.30000	9.30190	8.36165	4
5	0.40385	9.47072	8.36165	4
5	0.50769	9.63953	8.36165	4
5	0.61154	9.42813	8.36165	4
5	0.71538	9.60576	8.36165	4
5	0.81923	9.42834	8.36165	4
5	0.92308	9.66092	8.36165	4
5	1.02692	9.26599	8.36165	4
5	1.13077	9.90191	8.36165	4
5	1.20000	9.48601	8.36165	4
5	0.30000	8.28846	11.37148	5
5	0.40385	8.39577	11.37148	5
5	0.50769	8.49054	11.37148	5
5	0.61154	8.86348	11.37148	5
5	0.71538	8.85071	11.37148	5
5	0.81923	8.96867	11.37148	5
5	0.92308	9.00153	11.37148	5
5	1.02692	9.04250	11.37148	5
5	1.13077	9.19676	11.37148	5
5	1.20000	9.27194	11.37148	5
5	0.30000	5.94719	58.53926	6
5	0.40385	5.89688	58.53926	6
5	0.50769	6.20078	58.53926	6
5	0.61154	5.90734	58.53926	6
5	0.71538	6.24898	58.53926	6
5	0.81923	6.16986	58.53926	6
5	0.92308	5.99965	58.53926	6
5	1.02692	5.92235	58.53926	6
5	1.13077	6.14622	58.53926	6
5	1.20000	6.31126	58.53926	6
5	0.30000	5.22111	37.85522	7
5	0.40385	5.25821	37.85522	7
5	0.50769	5.20388	37.85522	7
5	0.61154	5.10990	37.85522	7
5	0.71538	5.15471	37.85522	7
5	0.81923	5.19148	37.85522	7
5	0.92308	5.20549	37.85522	7
5	1.02692	5.29125	37.85522	7
5	1.13077	5.31159	37.85522	7
5	1.20000	5.19824	37.85522	7
6	0.30000	7.98061	176.73005	0
6	0.40385	7.86626	176.73005	0
6	0.50769	7.64536	176.73005	0
6	0.61154	7.93322	176.73005	0
6	0.71538	7.93337	176.73005	0
6	0.81923	7.45807	176.73005	0
6	0.92308	7.75930	176.73005	0
6	1.02692	7.53068	176.73005	0
6	1.13077	7.51212	176.73005	0
6	1.20000	7.58590	176.73005	0
6	0.30000	9.13769	393.97706	1
6	0.40385	8.99030	393.97706	1
6	0.50769	8.64549	393.97706	1
6	0.61154	9.04633	393.97706	1
6	0.71538	8.58206	393.97706	1
6	0.81923	8.46730	393.97706	1
6	0.92308	8.30815	393.97706	1
6	1.02692	7.93658	393.97706	1
6	1.13077	8.25334	393.97706	1
6	1.20000	8.03506	393.97706	1
6	0.30000	7.47352	327.51031	2
6	0.40385	7.46719	327.51031	2
6	0.50769	7.62320	327.51031	2
6	0.61154	7.67879	327.51031	2
6	0.71538	7.73583	327.51031	2
6	0.81923	7.68941	327.51031	2
6	0.92308	7.94730	327.51031	2
6	1.02692	7.92625	327.51031	2
6	1.13077	7.76231	327.51031	2
6	1.20000	7.77738	327.51031	2
6	0.30000	8.60662	468.36970	3
6	0.40385	8.33164	468.36970	3
6	0.50769	8.02081	468.36970	3
6	0.61154	8.47750	468.36970	3
6	0.71538	8.45638	468.36970	3
6	0.81923	8.26702	468.36970	3
6	0.92308	7.84457	468.36970	3
6	1.02692	8.27604	468.36970	3
6	1.13077	8.17630	468.36970	3
6	1.20000	8.30660	468.36970	3
6	0.30000	7.54908	547.61470	4
6	0.40385	7.47391	547.61470	4
6	0.50769	7.53570	547.61470	4
6	0.61154	7.58588	547.61470	4
6	0.71538	7.56188	547.61470	4
6	0.81923	7.61768	547.61470	4
6	0.92308	7.62552	547.61470	4
6	1.02692	7.57074	547.61470	4
6	1.13077	7.87043	547.61470	4
6	1.20000	7.66104	547.61470	4
6	0.30000	7.69631	527.16640	5
6	0.40385	7.78243	527.16640	5
6	0.50769	7.46203	527.16640	5
6	0.61154	7.48895	527.16640	5
6	0.71538	7.33112	527.16640	5
6	0.81923	7.24465	527.16640	5
6	0.92308	7.20368	527.16640	5
6	1.02692	7.09742	527.16640	5
6	1.13077	7.06495	527.16640	5
6	1.20000	7.68433	527.16640	5
6	0.30000	7.85219	628.75934	6
6	0.40385	7.56987	628.75934	6
6	0.50769	7.49374	628.75934	6
6	0.61154	7.66471	628.75934	6
6	0.71538	7.33497	628.75934	6
6	0.81923	7.35864	628.75934	6
6	0.92308	7.42503	628.75934	6
6	1.02692	7.34541	628.75934	6
6	1.13077	7.49002	628.75934	6
6	1.20000	7.33254	628.75934	6
6	0.30000	7.31191	431.56242	7
6	0.40385	7.15087	431.56242	7
6	0.50769	7.08041	431.56242	7
6	0.61154	7.30052	431.56242	7
6	0.71538	6.93829	431.56242	7
6	0.81923	6.64796	431.56242	7
6	0.92308	6.90176	431.56242	7
6	1.02692	6.72985	431.56242	7
6	1.13077	6.66979	431.56242	7
6	1.20000	6.76893	431.56242	7
7	0.30000	7.67039	333.01382	0
7	0.40385	7.95675	333.01382	0
7	0.50769	7.80152	333.01382	0
7	0.61154	7.70542	333.01382	0
7	0.71538	7.60865	333.01382	0
7	0.81923	7.51427	333.01382	0
7	0.92308	7.69933	333.01382	0
7	1.02692	8.00583	333.01382	0
7	1.13077	7.63306	333.01382	0
7	1.20000	7.48346	333.01382	0
7	0.30000	7.74906	463.74090	1
7	0.40385	8.07153	463.74090	1
7	0.50769	7.85141	463.74090	1
7	0.61154	7.91192	463.74090	1
7	0.71538	7.85674	463.74090	1
7	0.81923	7.89218	463.74090	1
7	0.92308	8.12686	463.74090	1
7	1.02692	7.78807	463.74090	1
7	1.13077	7.59882	463.74090	1
7	1.20000	7.50695	463.74090	1
7	0.30000	7.13903	614.69602	2
7	0.40385	6.93619	614.69602	2
7	0.50769	6.79563	614.69602	2
7	0.61154	6.83522	614.69602	2
7	0.71538	6.54603	614.69602	2
7	0.81923	6.09510	614.69602	2
7	0.92308	6.54496	614.69602	2
7	1.02692	6.45664	614.69602	2
7	1.13077	6.21973	614.69602	2
7	1.20000	6.25749	614.69602	2
7	0.30000	8.04668	500.06269	3
7	0.40385	7.74445	500.06269	3
7	0.50769	7.76837	500.06269	3
7	0.61154	7.64632	500.06269	3
7	0.71538	7.75953	500.06269	3
7	0.81923	7.60480	500.06269	3
7	0.92308	7.67403	500.06269	3
7	1.02692	7.70489	500.06269	3
7	1.13077	7.57641	500.06269	3
7	1.20000	7.73701	500.06269	3
7	0.30000	8.17325	316.02449	4
7	0.40385	8.15537	316.02449	4
7	0.50769	8.18631	316.02449	4
7	0.61154	8.07792	316.02449	4
7	0.71538	8.13994	316.02449	4
7	0.81923	7.90524	316.02449	4
7	0.92308	8.13224	316.02449	4
7	1.02692	7.92601	316.02449	4
7	1.13077	8.07404	316.02449	4
7	1.20000	7.77580	316.02449	4
7	0.30000	8.09849	320.24670	5
7	0.40385	8.45894	320.24670	5
7	0.50769	8.15479	320.24670	5
7	0.61154	8.10116	320.24670	5
7	0.71538	8.14706	320.24670	5
7	0.81923	8.01519	320.24670	5
7	0.92308	8.10156	320.24670	5
7	1.02692	7.96331	320.24670	5
7	1.13077	8.12460	320.24670	5
7	1.20000	7.90912	320.24670	5
7	0.30000	8.66935	221.43458	6
7	0.40385	8.30350	221.43458	6
7	0.50769	8.16397	221.43458	6
7	0.61154	8.12621	221.43458	6
7	0.71538	8.28647	221.43458	6
7	0.81923	8.11402	221.43458	6
7	0.92308	8.30281	221.43458	6
7	1.02692	7.90095	221.43458	6
7	1.13077	8.28464	221.43458	6
7	1.20000	8.08494	221.43458	6
7	0.30000	9.26146	117.51491	7
7	0.40385	9.20192	117.51491	7
7	0.50769	8.85175	117.51491	7
7	0.61154	9.15782	117.51491	7
7	0.71538	8.93910	117.51491	7
7	0.81923	8.93592	117.51491	7
7	0.92308	8.78893	117.51491	7
7	1.02692	8.77605	117.51491	7
7	1.13077	8.81001	117.51491	7
7	1.20000	8.72289	117.51491	7
8	0.30000	5.89421	15.79719	0
8	0.40385	5.97826	15.79719	0
8	0.50769	5.96159	15.79719	0
8	0.61154	5.68281	15.79719	0
8	0.71538	5.74422	15.79719	0
8	0.81923	5.65052	15.79719	0
8	0.92308	5.53619	15.79719	0
8	1.02692	5.89357	15.79719	0
8	1.13077	5.72192	15.79719	0
8	1.20000	5.53326	15.79719	0
8	0.30000	7.25670	2.24856	1
8	0.40385	7.00597	2.24856	1
8	0.50769	6.95117	2.24856	1
8	0.61154	7.05063	2.24856	1
8	0.71538	7.02471	2.24856	1
8	0.81923	6.95095	2.24856	1
8	0.92308	7.06809	2.24856	1
8	1.02692	7.15511	2.24856	1
8	1.13077	7.32600	2.24856	1
8	1.20000	6.88144	2.24856	1
8	0.30000	9.22455	1.44373	2
8	0.40385	9.21070	1.44373	2
8	0.50769	9.17688	1.44373	2
8	0.61154	9.34363	1.44373	2
8	0.71538	9.27589	1.44373	2
8	0.81923	9.32180	1.44373	2
8	0.92308	9.12372	1.44373	2
8	1.02692	8.94101	1.44373	2
8	1.13077	9.08117	1.44373	2
8	1.20000	8.97836	1.44373	2
8	0.30000	9.89808	1.19249	3
8	0.40385	9.83838	1.19249	3
8	0.50769	9.77284	1.19249	3
8	0.61154	9.81973	1.19249	3
8	0.71538	9.70336	1.19249	3
8	0.81923	9.99464	1.19249	3
8	0.92308	9.79290	1.19249	3
8	1.02692	9.83627	1.19249	3
8	1.13077	9.58248	1.19249	3
8	1.20000	9.71974	1.19249	3
8	0.30000	9.40801	1.32759	4
8	0.40385	9.10805	1.32759	4
8	0.50769	9.02909	1.32759	4
8	0.61154	8.80426	1.32759	4
8	0.71538	9.11854	1.32759	4
8	0.81923	9.11434	1.32759	4
8	0.92308	9.14989	1.32759	4
8	1.02692	9.04604	1.32759	4
8	1.13077	8.95502	1.32759	4
8	1.20000	9.19306	1.32759	4
8	0.30000	8.33301	4.91838	5
8	0.40385	8.16519	4.91838	5
8	0.50769	8.03388	4.91838	5
8	0.61154	8.07572	4.91838	5
8	0.71538	8.09225	4.91838	5
8	0.81923	7.54226	4.91838	5
8	0.92308	7.44105	4.91838	5
8	1.02692	7.52406	4.91838	5
8	1.13077	7.45752	4.91838	5
8	1.20000	7.57494	4.91838	5
8	0.30000	7.43550	21.31591	6
8	0.40385	7.40601	21.31591	6
8	0.50769	7.56650	21.31591	6
8	0.61154	7.41293	21.31591	6
8	0.71538	7.32006	21.31591	6
8	0.81923	7.16271	21.31591	6
8	0.92308	7.29306	21.31591	6
8	1.02692	7.30253	21.31591	6
8	1.13077	7.21074	21.31591	6
8	1.20000	7.26695	21.31591	6
8	0.30000	9.97304	38.15458	7
8	0.40385	9.74983	38.15458	7
8	0.50769	9.87719	38.15458	7
8	0.61154	9.71791	38.15458	7
8	0.71538	9.52014	38.15458	7
8	0.81923	9.14154	38.15458	7
8	0.92308	9.33151	38.15458	7
8	1.02692	9.07973	38.15458	7
8	1.13077	9.15114	38.15458	7
8	1.20000	8.82717	38.15458	7
9	0.30000	4.90437	21.84422	0
9	0.40385	4.93374	21.84422	0
9	0.50769	4.80465	21.84422	0
9	0.61154	4.85262	21.84422	0
9	0.71538	4.85300	21.84422	0
9	0.81923	5.00309	21.84422	0
9	0.92308	5.10419	21.84422	0
9	1.02692	5.03600	21.84422	0
9	1.13077	4.96276	21.84422	0
9	1.20000	5.18035	21.84422	0
9	0.30000	5.98452	20.52265	1
9	0.40385	5.95514	20.52265	1
9	0.50769	5.90564	20.52265	1
9	0.61154	5.93168	20.52265	1
9	0.71538	5.67618	20.52265	1
9	0.81923	5.88145	20.52265	1
9	0.92308	5.99485	20.52265	1
9	1.02692	5.99510	20.52265	1
9	1.13077	6.16056	20.52265	1
9	1.20000	6.21271	20.52265	1
9	0.30000	5.74705	29.45700	2
9	0.40385	5.81985	29.45700	2
9	0.50769	5.68019	29.45700	2
9	0.61154	5.59481	29.45700	2
9	0.71538	5.63464	29.45700	2
9	0.81923	5.57062	29.45700	2
9	0.92308	5.65019	29.45700	2
9	1.02692	5.73122	29.45700	2
9	1.13077	5.58388	29.45700	2
9	1.20000	5.55441	29.45700	2
9	0.30000	6.48154	26.86291	3
9	0.40385	6.28032	26.86291	3
9	0.50769	6.23235	26.86291	3
9	0.61154	6.16304	26.86291	3
9	0.71538	6.00828	26.86291	3
9	0.81923	5.98496	26.86291	3
9	0.92308	5.95986	26.86291	3
9	1.02692	5.80019	26.86291	3
9	1.13077	5.82922	26.86291	3
9	1.20000	5.96889	26.86291	3
9	0.30000	6.35597	31.15409	4
9	0.40385	6.50874	31.15409	4
9	0.50769	6.12576	31.15409	4
9	0.61154	6.05623	31.15409	4
9	0.71538	6.03110	31.15409	4
9	0.81923	5.83154	31.15409	4
9	0.92308	5.76850	31.15409	4
9	1.02692	5.75918	31.15409	4
9	1.13077	5.76753	31.15409	4
9	1.20000	5.53654	31.15409	4
9	0.30000	7.04331	22.32750	5
9	0.40385	6.95527	22.32750	5
9	0.50769	6.66710	22.32750	5
9	0.61154	6.83269	22.32750	5
9	0.71538	6.44798	22.32750	5
9	0.81923	6.30176	22.32750	5
9	0.92308	6.38180	22.32750	5
9	1.02692	5.95794	22.32750	5
9	1.13077	6.14824	22.32750	5
9	1.20000	6.10491	22.32750	5
9	0.30000	5.97728	32.47390	6
9	0.40385	6.00579	32.47390	6
9	0.50769	5.91026	32.47390	6
9	0.61154	5.90636	32.47390	6
9	0.71538	5.76273	32.47390	6
9	0.81923	5.79835	32.47390	6
9	0.92308	5.45667	32.47390	6
9	1.02692	5.57337	32.47390	6
9	1.13077	5.62095	32.47390	6
9	1.20000	5.47702	32.47390	6
9	0.30000	6.60186	27.75578	7
9	0.40385	6.63357	27.75578	7
9	0.50769	6.55946	27.75578	7
9	0.61154	6.25194	27.75578	7
9	0.71538	6.19210	27.75578	7
9	0.81923	6.25476	27.75578	7
9	0.92308	6.12130	27.75578	7
9	1.02692	6.16404	27.75578	7
9	1.13077	6.24053	27.75578	7
9	1.20000	6.37883	27.75578	7
10	0.30000	7.73603	117.19301	0
10	0.40385	7.37810	117.19301	0
10	0.50769	7.64232	117.19301	0
10	0.61154	7.65557	117.19301	0
10	0.71538	7.41729	117.19301	0
10	0.81923	7.08670	117.19301	0
10	0.92308	6.96941	117.19301	0
10	1.02692	6.96583	117.19301	0
10	1.13077	7.01164	117.19301	0
10	1.20000	6.73803	117.19301	0
10	0.30000	8.74212	210.16207	1
10	0.40385	8.54889	210.16207	1
10	0.50769	8.56969	210.16207	1
10	0.61154	8.39531	210.16207	1
10	0.71538	8.44584	210.16207	1
10	0.81923	8.45352	210.16207	1
10	0.92308	8.29743	210.16207	1
10	1.02692	8.31276	210.16207	1
10	1.13077	8.20999	210.16207	1
10	1.20000	8.12170	210.16207	1
10	0.30000	8.00456	346.14582	2
10	0.40385	8.27890	346.14582	2
10	0.50769	8.15546	346.14582	2
10	0.61154	8.00779	346.14582	2
10	0.71538	7.88809	346.14582	2
10	0.81923	7.85184	346.14582	2
10	0.92308	7.90211	346.14582	2
10	1.02692	7.95794	346.14582	2
10	1.13077	7.81712	346.14582	2
10	1.20000	7.92345	346.14582	2
10	0.30000	9.24137	418.97080	3
10	0.40385	9.19785	418.97080	3
10	0.50769	9.19506	418.97080	3
10	0.61154	9.05052	418.97080	3
10	0.71538	8.98283	418.97080	3
10	0.81923	8.82963	418.97080	3
10	0.92308	9.12768	418.97080	3
10	1.02692	8.76909	418.97080	3
10	1.13077	8.93308	418.97080	3
10	1.20000	8.93372	418.97080	3
10	0.30000	8.91809	448.07039	4
10	0.40385	9.41702	448.07039	4
10	0.50769	9.11895	448.07039	4
10	0.61154	9.25394	448.07039	4
10	0.71538	9.13729	448.07039	4
10	0.81923	9.00630	448.07039	4
10	0.92308	8.98085	448.07039	4
10	1.02692	9.12711	448.07039	4
10	1.13077	9.31180	448.07039	4
10	1.20000	9.09280	448.07039	4
10	0.30000	8.68714	485.26404	5
10	0.40385	8.39097	485.26404	5
10	0.50769	8.66072	485.26404	5
10	0.61154	8.85058	485.26404	5
10	0.71538	8.83489	485.26404	5
10	0.81923	8.86786	485.26404	5
10	0.92308	8.69205	485.26404	5
10	1.02692	8.75719	485.26404	5
10	1.13077	8.71422	485.26404	5
10	1.20000	8.66504	485.26404	5
10	0.30000	8.65107	360.08683	6
10	0.40385	8.70333	360.08683	6
10	0.50769	8.79557	360.08683	6
10	0.61154	8.98466	360.08683	6
10	0.71538	8.74158	360.08683	6
10	0.81923	8.96898	360.08683	6
10	0.92308	8.68871	360.08683	6
10	1.02692	8.77470	360.08683	6
10	1.13077	8.86550	360.08683	6
10	1.20000	8.82115	360.08683	6
10	0.30000	8.76389	196.64413	7
10	0.40385	8.77011	196.64413	7
10	0.50769	8.72389	196.64413	7
10	0.61154	8.99831	196.64413	7
10	0.71538	8.63820	196.64413	7
10	0.81923	8.86574	196.64413	7
10	0.92308	8.76429	196.64413	7
10	1.02692	8.57814	196.64413	7
10	1.13077	8.78614	196.64413	7
10	1.20000	8.54318	196.64413	7
11	0.30000	7.87006	83.07423	0
11	0.40385	7.57844	83.07423	0
11	0.50769	7.71060	83.07423	0
11	0.61154	7.97442	83.07423	0
11	0.71538	7.97248	83.07423	0
11	0.81923	7.86867	83.07423	0
11	0.92308	8.10249	83.07423	0
11	1.02692	8.02550	83.07423	0
11	1.13077	7.71966	83.07423	0
11	1.20000	7.95674	83.07423	0
11	0.30000	8.04338	393.96224	1
11	0.40385	8.11973	393.96224	1
11	0.50769	7.96784	393.96224	1
11	0.61154	7.71811	393.96224	1
11	0.71538	7.81891	393.96224	1
11	0.81923	7.75370	393.96224	1
11	0.92308	7.82658	393.96224	1
11	1.02692	7.85815	393.96224	1
11	1.13077	7.49934	393.96224	1
11	1.20000	7.62745	393.96224	1
11	0.30000	8.86540	359.24614	2
11	0.40385	8.98246	359.24614	2
11	0.50769	8.80148	359.24614	2
11	0.61154	8.76102	359.24614	2
11	0.71538	8.71828	359.24614	2
11	0.81923	8.78142	359.24614	2
11	0.92308	8.82594	359.24614	2
11	1.02692	8.93069	359.24614	2
11	1.13077	9.15082	359.24614	2
11	1.20000	8.81693	359.24614	2
11	0.30000	8.60379	456.43429	3
11	0.40385	8.51901	456.43429	3
11	0.50769	8.25356	456.43429	3
11	0.61154	8.29753	456.43429	3
11	0.71538	8.47719	456.43429	3
11	0.81923	8.84878	456.43429	3
11	0.92308	8.72306	456.43429	3
11	1.02692	8.75863	456.43429	3
11	1.13077	8.52207	456.43429	3
11	1.20000	8.45571	456.43429	3
11	0.30000	7.62327	415.07721	4
11	0.40385	7.72381	415.07721	4
11	0.50769	7.58287	415.07721	4
11	0.61154	7.76023	415.07721	4
11	0.71538	7.33670	415.07721	4
11	0.81923	7.76764	415.07721	4
11	0.92308	7.34765	415.07721	4
11	1.02692	7.54309	415.07721	4
11	1.13077	7.40380	415.07721	4
11	1.20000	7.28619	415.07721	4
11	0.30000	7.94469	176.59377	5
11	0.40385	8.16732	176.59377	5
11	0.50769	8.16950	176.59377	5
11	0.61154	8.25135	176.59377	5
11	0.71538	8.20938	176.59377	5
11	0.81923	8.36556	176.59377	5
11	0.92308	8.37041	176.59377	5
11	1.02692	8.28832	176.59377	5
11	1.13077	8.56913	176.59377	5
11	1.20000	8.68716	176.59377	5
11	0.30000	8.81721	155.46449	6
11	0.40385	9.09900	155.46449	6
11	0.50769	8.66131	155.46449	6
11	0.61154	8.91168	155.46449	6
11	0.71538	8.87383	155.46449	6
11	0.81923	8.85364	155.46449	6
11	0.92308	8.95850	155.46449	6
11	1.02692	8.78944	155.46449	6
11	1.13077	9.05827	155.46449	6
11	1.20000	8.72562	155.46449	6
11	0.30000	7.91104	107.63685	7
11	0.40385	8.12581	107.63685	7
11	0.50769	8.08865	107.63685	7
11	0.61154	8.17105	107.63685	7
11	0.71538	8.01868	107.63685	7
11	0.81923	8.07251	107.63685	7
11	0.92308	8.35541	107.63685	7
11	1.02692	8.35414	107.63685	7
11	1.13077	8.13199	107.63685	7
11	1.20000	8.22026	107.63685	7
12	0.30000	5.39508	122.95271	0
12	0.40385	5.68661	122.95271	0
12	0.50769	5.48637	122.95271	0
12	0.61154	5.61590	122.95271	0
12	0.71538	5.69382	122.95271	0
12	0.81923	5.73638	122.95271	0
12	0.92308	5.67138	122.95271	0
12	1.02692	5.76872	122.95271	0
12	1.13077	5.91714	122.95271	0
12	1.20000	5.84739	122.95271	0
12	0.30000	7.31910	88.29840	1
12	0.40385	7.41562	88.29840	1
12	0.50769	7.42515	88.29840	1
12	0.61154	7.40239	88.29840	1
12	0.71538	7.40571	88.29840	1
12	0.81923	7.40196	88.29840	1
12	0.92308	7.40469	88.29840	1
12	1.02692	7.49505	88.29840	1
12	1.13077	7.44994	88.29840	1
12	1.20000	7.86454	88.29840	1
12	0.30000	6.25164	91.35760	2
12	0.40385	6.04309	91.35760	2
12	0.50769	6.38685	91.35760	2
12	0.61154	6.23101	91.35760	2
12	0.71538	6.54962	91.35760	2
12	0.81923	6.44977	91.35760	2
12	0.92308	6.34231	91.35760	2
12	1.02692	6.59211	91.35760	2
12	1.13077	6.54188	91.35760	2
12	1.20000	6.65531	91.35760	2
12	0.30000	6.25547	108.68278	3
12	0.40385	6.54192	108.68278	3
12	0.50769	6.37838	108.68278	3
12	0.61154	6.53226	108.68278	3
12	0.71538	6.52783	108.68278	3
12	0.81923	6.38185	108.68278	3
12	0.92308	6.42645	108.68278	3
12	1.02692	6.69675	108.68278	3
12	1.13077	6.69012	108.68278	3
12	1.20000	6.54372	108.68278	3
12	0.30000	7.06710	112.17209	4
12	0.40385	7.13332	112.17209	4
12	0.50769	7.02145	112.17209	4
12	0.61154	7.04476	112.17209	4
12	0.71538	7.09668	112.17209	4
12	0.81923	7.11933	112.17209	4
12	0.92308	7.07475	112.17209	4
12	1.02692	7.33860	112.17209	4
12	1.13077	7.08835	112.17209	4
12	1.20000	7.13532	112.17209	4
12	0.30000	8.17621	109.65395	5
12	0.40385	8.34818	109.65395	5
12	0.50769	8.13547	109.65395	5
12	0.61154	8.02890	109.65395	5
12	0.71538	8.07276	109.65395	5
12	0.81923	8.28792	109.65395	5
12	0.92308	8.08888	109.65395	5
12	1.02692	8.19992	109.65395	5
12	1.13077	8.21761	109.65395	5
12	1.20000	8.47709	109.65395	5
12	0.30000	7.83271	108.10547	6
12	0.40385	8.01070	108.10547	6
12	0.50769	7.82021	108.10547	6
12	0.61154	8.12686	108.10547	6
12	0.71538	7.91488	108.10547	6
12	0.81923	7.88669	108.10547	6
12	0.92308	7.77389	108.10547	6
12	1.02692	7.92279	108.10547	6
12	1.13077	7.90403	108.10547	6
12	1.20000	7.94074	108.10547	6
12	0.30000	8.56978	73.81925	7
12	0.40385	8.81937	73.81925	7
12	0.50769	8.89467	73.81925	7
12	0.61154	8.81973	73.81925	7
12	0.71538	8.85135	73.81925	7
12	0.81923	8.96850	73.81925	7
12	0.92308	8.91807	73.81925	7
12	1.02692	8.88763	73.81925	7
12	1.13077	8.58460	73.81925	7
12	1.20000	8.89831	73.81925	7
13	0.30000	3.48270	108.44680	0
13	0.40385	3.49061	108.44680	0
13	0.50769	3.47551	108.44680	0
13	0.61154	3.55780	108.44680	0
13	0.71538	3.47675	108.44680	0
13	0.81923	3.50982	108.44680	0
13	0.92308	3.57319	108.44680	0
13	1.02692	3.53727	108.44680	0
13	1.13077	3.57962	108.44680	0
13	1.20000	3.66451	108.44680	0
13	0.30000	7.81373	50.04596	1
13	0.40385	7.54217	50.04596	1
13	0.50769	7.45873	50.04596	1
13	0.61154	7.60466	50.04596	1
13	0.71538	7.75297	50.04596	1
13	0.81923	7.94568	50.04596	1
13	0.92308	7.72463	50.04596	1
13	1.02692	7.72918	50.04596	1
13	1.13077	7.91027	50.04596	1
13	1.20000	7.71924	50.04596	1
13	0.30000	7.61203	52.79762	2
13	0.40385	7.60116	52.79762	2
13	0.50769	7.57838	52.79762	2
13	0.61154	7.49932	52.79762	2
13	0.71538	7.65753	52.79762	2
13	0.81923	7.53892	52.79762	2
13	0.92308	7.77063	52.79762	2
13	1.02692	7.76226	52.79762	2
13	1.13077	7.74528	52.79762	2
13	1.20000	7.89582	52.79762	2
13	0.30000	7.28767	55.30303	3
13	0.40385	7.30984	55.30303	3
13	0.50769	7.02920	55.30303	3
13	0.61154	7.36320	55.30303	3
13	0.71538	7.49540	55.30303	3
13	0.81923	7.26896	55.30303	3
13	0.92308	7.36896	55.30303	3
13	1.02692	7.22630	55.30303	3
13	1.13077	7.39838	55.30303	3
13	1.20000	7.32164	55.30303	3
13	0.30000	7.09362	55.20215	4
13	0.40385	7.27858	55.20215	4
13	0.50769	7.13874	55.20215	4
13	0.61154	7.02497	55.20215	4
13	0.71538	7.25208	55.20215	4
13	0.81923	7.22955	55.20215	4
13	0.92308	7.15614	55.20215	4
13	1.02692	7.24312	55.20215	4
13	1.13077	7.45894	55.20215	4
13	1.20000	7.22624	55.20215	4
13	0.30000	6.08312	62.24048	5
13	0.40385	6.05158	62.24048	5
13	0.50769	5.96493	62.24048	5
13	0.61154	6.14142	62.24048	5
13	0.71538	6.13645	62.24048	5
13	0.81923	6.08088	62.24048	5
13	0.92308	6.18490	62.24048	5
13	1.02692	6.11269	62.24048	5
13	1.13077	6.11812	62.24048	5
13	1.20000	6.11341	62.24048	5
13	0.30000	7.59049	50.28429	6
13	0.40385	7.92053	50.28429	6
13	0.50769	7.65972	50.28429	6
13	0.61154	7.61051	50.28429	6
13	0.71538	7.64383	50.28429	6
13	0.81923	7.68063	50.28429	6
13	0.92308	7.37770	50.28429	6
13	1.02692	7.51235	50.28429	6
13	1.13077	7.51250	50.28429	6
13	1.20000	7.61034	50.28429	6
13	0.30000	7.26612	48.45004	7
13	0.40385	7.12576	48.45004	7
13	0.50769	7.13550	48.45004	7
13	0.61154	7.04302	48.45004	7
13	0.71538	7.16802	48.45004	7
13	0.81923	7.12691	48.45004	7
13	0.92308	6.81387	48.45004	7
13	1.02692	6.85524	48.45004	7
13	1.13077	6.94401	48.45004	7
13	1.20000	7.12193	48.45004	7
14	0.30000	4.04853	318.24427	0
14	0.40385	3.94959	318.24427	0
14	0.50769	4.01889	318.24427	0
14	0.61154	3.98662	318.24427	0
14	0.71538	3.92282	318.24427	0
14	0.81923	4.02682	318.24427	0
14	0.92308	3.92744	318.24427	0
14	1.02692	3.92891	318.24427	0
14	1.13077	3.83883	318.24427	0
14	1.20000	3.77591	318.24427	0
14	0.30000	4.73555	468.26855	1
14	0.40385	4.63802	468.26855	1
14	0.50769	4.64148	468.26855	1
14	0.61154	4.63511	468.26855	1
14	0.71538	4.53435	468.26855	1
14	0.81923	4.46583	468.26855	1
14	0.92308	4.46339	468.26855	1
14	1.02692	4.54907	468.26855	1
14	1.13077	4.43378	468.26855	1
14	1.20000	4.47815	468.26855	1
14	0.30000	5.40386	505.96107	2
14	0.40385	5.34306	505.96107	2
14	0.50769	5.18012	505.96107	2
14	0.61154	5.20021	505.96107	2
14	0.71538	5.16699	505.96107	2
14	0.81923	5.22013	505.96107	2
14	0.92308	4.92099	505.96107	2
14	1.02692	4.90474	505.96107	2
14	1.13077	4.73616	505.96107	2
14	1.20000	4.80088	505.96107	2
14	0.30000	5.52916	446.28044	3
14	0.40385	5.56607	446.28044	3
14	0.50769	5.23887	446.28044	3
14	0.61154	5.19383	446.28044	3
14	0.71538	5.37077	446.28044	3
14	0.81923	5.12310	446.28044	3
14	0.92308	5.07349	446.28044	3
14	1.02692	5.02040	446.28044	3
14	1.13077	5.06555	446.28044	3
14	1.20000	5.15855	446.28044	3
14	0.30000	5.51852	477.33594	4
14	0.40385	5.53093	477.33594	4
14	0.50769	5.37512	477.33594	4
14	0.61154	5.42945	477.33594	4
14	0.71538	5.29330	477.33594	4
14	0.81923	5.29520	477.33594	4
14	0.92308	5.23545	477.33594	4
14	1.02692	5.12003	477.33594	4
14	1.13077	5.17691	477.33594	4
14	1.20000	5.34213	477.33594	4
14	0.30000	5.82811	547.72995	5
14	0.40385	5.66509	547.72995	5
14	0.50769	5.63654	547.72995	5
14	0.61154	5.76332	547.72995	5
14	0.71538	5.73765	547.72995	5
14	0.81923	5.67661	547.72995	5
14	0.92308	5.55556	547.72995	5
14	1.02692	5.59646	547.72995	5
14	1.13077	5.54333	547.72995	5
14	1.20000	5.65387	547.72995	5
14	0.30000	4.46975	604.87385	6
14	0.40385	4.39238	604.87385	6
14	0.50769	4.26743	604.87385	6
14	0.61154	4.35924	604.87385	6
14	0.71538	4.46962	604.87385	6
14	0.81923	4.42300	604.87385	6
14	0.92308	4.36479	604.87385	6
14	1.02692	4.33782	604.87385	6
14	1.13077	4.35886	604.87385	6
14	1.20000	4.53274	604.87385	6
14	0.30000	3.91634	744.97653	7
14	0.40385	3.79530	744.97653	7
14	0.50769	3.81571	744.97653	7
14	0.61154	3.86750	744.97653	7
14	0.71538	3.80504	744.97653	7
14	0.81923	3.77149	744.97653	7
14	0.92308	3.68492	744.97653	7
14	1.02692	3.93692	744.97653	7
14	1.13077	3.76011	744.97653	7
14	1.20000	3.93101	744.97653	7
15	0.30000	8.76606	144.59905	0
15	0.40385	8.66637	144.59905	0
15	0.50769	8.98359	144.59905	0
15	0.61154	8.88926	144.59905	0
15	0.71538	8.61241	144.59905	0
15	0.81923	8.70806	144.59905	0
15	0.92308	8.75956	144.59905	0
15	1.02692	9.02876	144.59905	0
15	1.13077	8.89503	144.59905	0
15	1.20000	8.81019	144.59905	0
15	0.30000	10.46144	178.07327	1
15	0.40385	10.51378	178.07327	1
15	0.50769	10.55936	178.07327	1
15	0.61154	10.23268	178.07327	1
15	0.71538	10.60120	178.07327	1
15	0.81923	10.47343	178.07327	1
15	0.92308	10.35273	178.07327	1
15	1.02692	10.53370	178.07327	1
15	1.13077	10.55550	178.07327	1
15	1.20000	10.52845	178.07327	1
15	0.30000	9.76484	189.46632	2
15	0.40385	9.97685	189.46632	2
15	0.50769	9.81766	189.46632	2
15	0.61154	10.14492	189.46632	2
15	0.71538	10.03431	189.46632	2
15	0.81923	9.84522	189.46632	2
15	0.92308	10.10493	189.46632	2
15	1.02692	9.83946	189.46632	2
15	1.13077	9.96528	189.46632	2
15	1.20000	10.00222	189.46632	2
15	0.30000	8.65603	264.34506	3
15	0.40385	8.86611	264.34506	3
15	0.50769	8.84013	264.34506	3
15	0.61154	8.81379	264.34506	3
15	0.71538	8.82179	264.34506	3
15	0.81923	8.82676	264.34506	3
15	0.92308	8.85554	264.34506	3
15	1.02692	8.93361	264.34506	3
15	1.13077	8.85525	264.34506	3
15	1.20000	9.06109	264.34506	3
15	0.30000	9.34034	319.05462	4
15	0.40385	9.60268	319.05462	4
15	0.50769	9.42592	319.05462	4
15	0.61154	9.34907	319.05462	4
15	0.71538	9.45273	319.05462	4
15	0.81923	9.62236	319.05462	4
15	0.92308	9.44122	319.05462	4
15	1.02692	9.52065	319.05462	4
15	1.13077	9.59484	319.05462	4
15	1.20000	9.60057	319.05462	4
15	0.30000	9.23565	338.65194	5
15	0.40385	9.11292	338.65194	5
15	0.50769	9.04176	338.65194	5
15	0.61154	9.22392	338.65194	5
15	0.71538	9.24713	338.65194	5
15	0.81923	9.15595	338.65194	5
15	0.92308	9.19095	338.65194	5
15	1.02692	9.28821	338.65194	5
15	1.13077	9.14024	338.65194	5
15	1.20000	9.08999	338.65194	5
15	0.30000	9.34872	335.62250	6
15	0.40385	9.39746	335.62250	6
15	0.50769	9.22073	335.62250	6
15	0.61154	9.52500	335.62250	6
15	0.71538	9.21530	335.62250	6
15	0.81923	9.57028	335.62250	6
15	0.92308	9.46997	335.62250	6
15	1.02692	9.35460	335.62250	6
15	1.13077	9.38413	335.62250	6
15	1.20000	9.28746	335.62250	6
15	0.30000	9.34170	326.71181	7
15	0.40385	9.56032	326.71181	7
15	0.50769	9.33648	326.71181	7
15	0.61154	9.54337	326.71181	7
15	0.71538	9.52089	326.71181	7
15	0.81923	9.54525	326.71181	7
15	0.92308	9.51473	326.71181	7
15	1.02692	9.44890	326.71181	7
15	1.13077	9.28304	326.71181	7
15	1.20000	9.40950	326.71181	7
16	0.30000	4.21595	71.85026	0
16	0.40385	4.17493	71.85026	0
16	0.50769	4.16834	71.85026	0
16	0.61154	4.19145	71.85026	0
16	0.71538	4.30809	71.85026	0
16	0.81923	4.13865	71.85026	0
16	0.92308	4.15237	71.85026	0
16	1.02692	4.25318	71.85026	0
16	1.13077	4.14431	71.85026	0
16	1.20000	4.36093	71.85026	0
16	0.30000	6.83176	52.25319	1
16	0.40385	7.12013	52.25319	1
16	0.50769	6.85143	52.25319	1
16	0.61154	6.80404	52.25319	1
16	0.71538	6.67065	52.25319	1
16	0.81923	6.58963	52.25319	1
16	0.92308	6.56255	52.25319	1
16	1.02692	6.57912	52.25319	1
16	1.13077	6.47586	52.25319	1
16	1.20000	6.44414	52.25319	1
16	0.30000	7.10068	41.99742	2
16	0.40385	7.18249	41.99742	2
16	0.50769	7.24377	41.99742	2
16	0.61154	6.92815	41.99742	2
16	0.71538	7.12172	41.99742	2
16	0.81923	6.76079	41.99742	2
16	0.92308	6.92864	41.99742	2
16	1.02692	6.88496	41.99742	2
16	1.13077	6.62758	41.99742	2
16	1.20000	6.92255	41.99742	2
16	0.30000	6.35094	46.31564	3
16	0.40385	6.34972	46.31564	3
16	0.50769	6.25511	46.31564	3
16	0.61154	6.16024	46.31564	3
16	0.71538	6.43096	46.31564	3
16	0.81923	6.10771	46.31564	3
16	0.92308	6.06645	46.31564	3
16	1.02692	6.15173	46.31564	3
16	1.13077	6.09070	46.31564	3
16	1.20000	6.27478	46.31564	3
16	0.30000	8.13295	42.63560	4
16	0.40385	8.18387	42.63560	4
16	0.50769	8.18902	42.63560	4
16	0.61154	8.43501	42.63560	4
16	0.71538	8.17910	42.63560	4
16	0.81923	7.96419	42.63560	4
16	0.92308	7.81095	42.63560	4
16	1.02692	7.81812	42.63560	4
16	1.13077	7.70721	42.63560	4
16	1.20000	7.74305	42.63560	4
16	0.30000	7.20722	36.65708	5
16	0.40385	6.98065	36.65708	5
16	0.50769	6.94351	36.65708	5
16	0.61154	7.30875	36.65708	5
16	0.71538	6.82022	36.65708	5
16	0.81923	6.93415	36.65708	5
16	0.92308	6.91699	36.65708	5
16	1.02692	6.90971	36.65708	5
16	1.13077	6.93724	36.65708	5
16	1.20000	6.94889	36.65708	5
16	0.30000	6.97614	36.63430	6
16	0.40385	6.92644	36.63430	6
16	0.50769	6.78356	36.63430	6
16	0.61154	6.90731	36.63430	6
16	0.71538	6.53384	36.63430	6
16	0.81923	6.67925	36.63430	6
16	0.92308	6.39920	36.63430	6
16	1.02692	6.50352	36.63430	6
16	1.13077	6.60898	36.63430	6
16	1.20000	6.35909	36.63430	6
16	0.30000	5.92657	28.27834	7
16	0.40385	5.97848	28.27834	7
16	0.50769	5.60727	28.27834	7
16	0.61154	5.85776	28.27834	7
16	0.71538	5.92460	28.27834	7
16	0.81923	5.90744	28.27834	7
16	0.92308	5.95958	28.27834	7
16	1.02692	5.83541	28.27834	7
16	1.13077	5.91503	28.27834	7
16	1.20000	5.99415	28.27834	7
17	0.30000	4.38201	830.13042	0
17	0.40385	4.25874	830.13042	0
17	0.50769	4.09203	830.13042	0
17	0.61154	4.13624	830.13042	0
17	0.71538	4.21409	830.13042	0
17	0.81923	4.18003	830.13042	0
17	0.92308	4.04389	830.13042	0
17	1.02692	4.10577	830.13042	0
17	1.13077	4.02929	830.13042	0
17	1.20000	3.94308	830.13042	0
17	0.30000	4.52739	1208.09499	1
17	0.40385	4.40558	1208.09499	1
17	0.50769	4.45433	1208.09499	1
17	0.61154	4.45586	1208.09499	1
17	0.71538	4.29716	1208.09499	1
17	0.81923	4.38454	1208.09499	1
17	0.92308	4.38063	1208.09499	1
17	1.02692	4.32291	1208.09499	1
17	1.13077	4.27160	1208.09499	1
17	1.20000	4.19912	1208.09499	1
17	0.30000	5.09737	1208.33538	2
17	0.40385	5.06700	1208.33538	2
17	0.50769	5.04278	1208.33538	2
17	0.61154	5.03270	1208.33538	2
17	0.71538	5.15763	1208.33538	2
17	0.81923	4.86264	1208.33538	2
17	0.92308	5.02421	1208.33538	2
17	1.02692	4.78874	1208.33538	2
17	1.13077	4.84472	1208.33538	2
17	1.20000	4.89746	1208.33538	2
17	0.30000	4.86366	1153.23153	3
17	0.40385	4.85706	1153.23153	3
17	0.50769	4.75779	1153.23153	3
17	0.61154	4.70827	1153.23153	3
17	0.71538	4.71503	1153.23153	3
17	0.81923	4.72267	1153.23153	3
17	0.92308	4.80631	1153.23153	3
17	1.02692	4.72856	1153.23153	3
17	1.13077	4.60552	1153.23153	3
17	1.20000	4.81640	1153.23153	3
17	0.30000	5.05232	1050.23300	4
17	0.40385	5.06039	1050.23300	4
17	0.50769	4.97983	1050.23300	4
17	0.61154	5.12264	1050.23300	4
17	0.71538	4.88794	1050.23300	4
17	0.81923	4.95027	1050.23300	4
17	0.92308	4.93333	1050.23300	4
17	1.02692	4.78506	1050.23300	4
17	1.13077	5.06830	1050.23300	4
17	1.20000	4.77226	1050.23300	4
17	0.30000	4.72312	1001.67869	5
17	0.40385	4.79735	1001.67869	5
17	0.50769	4.74155	1001.67869	5
17	0.61154	4.52575	1001.67869	5
17	0.71538	4.42168	1001.67869	5
17	0.81923	4.44703	1001.67869	5
17	0.92308	4.49560	1001.67869	5
17	1.02692	4.41095	1001.67869	5
17	1.13077	4.51884	1001.67869	5
17	1.20000	4.51534	1001.67869	5
17	0.30000	5.25430	802.91323	6
17	0.40385	5.20443	802.91323	6
17	0.50769	5.16786	802.91323	6
17	0.61154	4.86848	802.91323	6
17	0.71538	4.89926	802.91323	6
17	0.81923	5.04426	802.91323	6
17	0.92308	4.98929	802.91323	6
17	1.02692	5.03234	802.91323	6
17	1.13077	4.96416	802.91323	6
17	1.20000	5.05039	802.91323	6
17	0.30000	4.73969	508.54634	7
17	0.40385	4.72592	508.54634	7
17	0.50769	4.52106	508.54634	7
17	0.61154	4.47387	508.54634	7
17	0.71538	4.40887	508.54634	7
17	0.81923	4.46772	508.54634	7
17	0.92308	4.48923	508.54634	7
17	1.02692	4.52196	508.54634	7
17	1.13077	4.44463	508.54634	7
17	1.20000	4.27030	508.54634	7
18	0.30000	5.24007	80.58190	0
18	0.40385	5.11165	80.58190	0
18	0.50769	5.26405	80.58190	0
18	0.61154	5.22697	80.58190	0
18	0.71538	5.25291	80.58190	0
18	0.81923	5.02347	80.58190	0
18	0.92308	5.30498	80.58190	0
18	1.02692	5.39567	80.58190	0
18	1.13077	5.36460	80.58190	0
18	1.20000	5.39950	80.58190	0
18	0.30000	7.36252	88.44072	1
18	0.40385	7.35971	88.44072	1
18	0.50769	7.42118	88.44072	1
18	0.61154	7.34947	88.44072	1
18	0.71538	7.44376	88.44072	1
18	0.81923	7.19409	88.44072	1
18	0.92308	7.32649	88.44072	1
18	1.02692	7.21215	88.44072	1
18	1.13077	7.35416	88.44072	1
18	1.20000	7.53121	88.44072	1
18	0.30000	7.20748	92.47968	2
18	0.40385	7.07602	92.47968	2
18	0.50769	7.22251	92.47968	2
18	0.61154	7.10365	92.47968	2
18	0.71538	7.21793	92.47968	2
18	0.81923	7.08428	92.47968	2
18	0.92308	7.34993	92.47968	2
18	1.02692	7.01684	92.47968	2
18	1.13077	6.87438	92.47968	2
18	1.20000	7.00601	92.47968	2
18	0.30000	9.15821	74.60110	3
18	0.40385	8.90309	74.60110	3
18	0.50769	8.99863	74.60110	3
18	0.61154	8.75386	74.60110	3
18	0.71538	8.83817	74.60110	3
18	0.81923	8.85849	74.60110	3
18	0.92308	8.82999	74.60110	3
18	1.02692	8.60295	74.60110	3
18	1.13077	8.50359	74.60110	3
18	1.20000	8.72437	74.60110	3
18	0.30000	8.90298	79.46682	4
18	0.40385	9.08113	79.46682	4
18	0.50769	9.18643	79.46682	4
18	0.61154	9.12333	79.46682	4
18	0.71538	8.62345	79.46682	4
18	0.81923	9.15587	79.46682	4
18	0.92308	9.08061	79.46682	4
18	1.02692	8.90886	79.46682	4
18	1.13077	8.70466	79.46682	4
18	1.20000	8.55760	79.46682	4
18	0.30000	8.81430	66.48029	5
18	0.40385	8.72996	66.48029	5
18	0.50769	8.67935	66.48029	5
18	0.61154	8.92869	66.48029	5
18	0.71538	8.54607	66.48029	5
18	0.81923	8.81412	66.48029	5
18	0.92308	8.72697	66.48029	5
18	1.02692	8.60612	66.48029	5
18	1.13077	8.64506	66.48029	5
18	1.20000	8.58400	66.48029	5
18	0.30000	8.23970	46.18399	6
18	0.40385	8.37863	46.18399	6
18	0.50769	8.07464	46.18399	6
18	0.61154	8.18302	46.18399	6
18	0.71538	8.30705	46.18399	6
18	0.81923	8.27660	46.18399	6
18	0.92308	8.44005	46.18399	6
18	1.02692	8.25027	46.18399	6
18	1.13077	8.16273	46.18399	6
18	1.20000	8.18172	46.18399	6
18	0.30000	8.69665	26.86007	7
18	0.40385	8.70019	26.86007	7
18	0.50769	8.99987	26.86007	7
18	0.61154	8.60369	26.86007	7
18	0.71538	8.49837	26.86007	7
18	0.81923	8.83482	26.86007	7
18	0.92308	8.59775	26.86007	7
18	1.02692	8.77542	26.86007	7
18	1.13077	8.80654	26.86007	7
18	1.20000	8.88201	26.86007	7
19	0.30000	5.54395	120.94404	0
19	0.40385	5.41166	120.94404	0
19	0.50769	5.35316	120.94404	0
19	0.61154	5.35525	120.94404	0
19	0.71538	5.43573	120.94404	0
19	0.81923	5.40659	120.94404	0
19	0.92308	5.36975	120.94404	0
19	1.02692	5.23848	120.94404	0
19	1.13077	5.37078	120.94404	0
19	1.20000	5.27796	120.94404	0
19	0.30000	8.43237	162.82813	1
19	0.40385	8.59743	162.82813	1
19	0.50769	8.59012	162.82813	1
19	0.61154	8.52952	162.82813	1
19	0.71538	8.48039	162.82813	1
19	0.81923	8.57272	162.82813	1
19	0.92308	8.31519	162.82813	1
19	1.02692	8.58312	162.82813	1
19	1.13077	8.58488	162.82813	1
19	1.20000	8.33580	162.82813	1
19	0.30000	8.99574	135.76597	2
19	0.40385	9.27547	135.76597	2
19	0.50769	9.13922	135.76597	2
19	0.61154	9.11775	135.76597	2
19	0.71538	9.14731	135.76597	2
19	0.81923	9.20093	135.76597	2
19	0.92308	8.82523	135.76597	2
19	1.02692	9.08685	135.76597	2
19	1.13077	9.06060	135.76597	2
19	1.20000	8.87879	135.76597	2
19	0.30000	9.66323	134.30615	3
19	0.40385	9.62991	134.30615	3
19	0.50769	9.75174	134.30615	3
19	0.61154	9.68683	134.30615	3
19	0.71538	9.67551	134.30615	3
19	0.81923	9.56038	134.30615	3
19	0.92308	9.50571	134.30615	3
19	1.02692	9.65147	134.30615	3
19	1.13077	9.07565	134.30615	3
19	1.20000	9.27628	134.30615	3
19	0.30000	8.29949	146.72284	4
19	0.40385	8.40464	146.72284	4
19	0.50769	8.41458	146.72284	4
19	0.61154	8.25442	146.72284	4
19	0.71538	8.30027	146.72284	4
19	0.81923	8.32740	146.72284	4
19	0.92308	8.34239	146.72284	4
19	1.02692	8.44877	146.72284	4
19	1.13077	8.15613	146.72284	4
19	1.20000	8.30259	146.72284	4
19	0.30000	7.02195	195.14980	5
19	0.40385	7.09177	195.14980	5
19	0.50769	7.06945	195.14980	5
19	0.61154	7.06084	195.14980	5
19	0.71538	7.09347	195.14980	5
19	0.81923	7.02031	195.14980	5
19	0.92308	7.08370	195.14980	5
19	1.02692	7.17692	195.14980	5
19	1.13077	7.04865	195.14980	5
19	1.20000	7.16371	195.14980	5
19	0.30000	6.79811	126.31454	6
19	0.40385	6.89497	126.31454	6
19	0.50769	6.69854	126.31454	6
19	0.61154	6.73305	126.31454	6
19	0.71538	6.64544	126.31454	6
19	0.81923	6.63839	126.31454	6
19	0.92308	6.71748	126.31454	6
19	1.02692	6.72262	126.31454	6
19	1.13077	6.96450	126.31454	6
19	1.20000	6.78512	126.31454	6
19	0.30000	6.14528	69.78974	7
19	0.40385	6.35210	69.78974	7
19	0.50769	6.32548	69.78974	7
19	0.61154	6.34094	69.78974	7
19	0.71538	6.27680	69.78974	7
19	0.81923	6.17936	69.78974	7
19	0.92308	6.21394	69.78974	7
19	1.02692	6.30524	69.78974	7
19	1.13077	6.37321	69.78974	7
19	1.20000	6.21541	69.78974	7
20	0.30000	6.02609	33.14512	0
20	0.40385	6.11203	33.14512	0
20	0.50769	6.30434	33.14512	0
20	0.61154	6.18508	33.14512	0
20	0.71538	6.25072	33.14512	0
20	0.81923	6.27778	33.14512	0
20	0.92308	6.15754	33.14512	0
20	1.02692	6.59879	33.14512	0
20	1.13077	6.36659	33.14512	0
20	1.20000	6.51008	33.14512	0
20	0.30000	8.25735	50.26532	1
20	0.40385	8.56619	50.26532	1
20	0.50769	8.33311	50.26532	1
20	0.61154	8.52647	50.26532	1
20	0.71538	8.60157	50.26532	1
20	0.81923	8.33872	50.26532	1
20	0.92308	8.12889	50.26532	1
20	1.02692	8.23358	50.26532	1
20	1.13077	8.28341	50.26532	1
20	1.20000	8.57995	50.26532	1
20	0.30000	9.23944	78.29284	2
20	0.40385	9.15537	78.29284	2
20	0.50769	9.26659	78.29284	2
20	0.61154	9.36404	78.29284	2
20	0.71538	9.29374	78.29284	2
20	0.81923	9.53166	78.29284	2
20	0.92308	9.56925	78.29284	2
20	1.02692	9.63534	78.29284	2
20	1.13077	9.84502	78.29284	2
20	1.20000	9.85681	78.29284	2
20	0.30000	8.75212	124.05483	3
20	0.40385	8.61442	124.05483	3
20	0.50769	8.68167	124.05483	3
20	0.61154	8.69699	124.05483	3
20	0.71538	8.66289	124.05483	3
20	0.81923	8.82531	124.05483	3
20	0.92308	8.73668	124.05483	3
20	1.02692	8.85170	124.05483	3
20	1.13077	8.87734	124.05483	3
20	1.20000	8.84926	124.05483	3
20	0.30000	9.39051	138.79229	4
20	0.40385	9.39431	138.79229	4
20	0.50769	9.54358	138.79229	4
20	0.61154	9.55101	138.79229	4
20	0.71538	9.66936	138.79229	4
20	0.81923	9.58558	138.79229	4
20	0.92308	9.74681	138.79229	4
20	1.02692	9.51201	138.79229	4
20	1.13077	9.74729	138.79229	4
20	1.20000	9.57837	138.79229	4
20	0.30000	9.64770	134.59503	5
20	0.40385	9.35419	134.59503	5
20	0.50769	9.59944	134.59503	5
20	0.61154	9.65159	134.59503	5
20	0.71538	9.82662	134.59503	5
20	0.81923	9.73296	134.59503	5
20	0.92308	9.58471	134.59503	5
20	1.02692	9.84884	134.59503	5
20	1.13077	9.49991	134.59503	5
20	1.20000	9.81098	134.59503	5
20	0.30000	9.77370	131.69808	6
20	0.40385	9.67716	131.69808	6
20	0.50769	9.61168	131.69808	6
20	0.61154	10.03004	131.69808	6
20	0.71538	9.98325	131.69808	6
20	0.81923	9.69284	131.69808	6
20	0.92308	9.42545	131.69808	6
20	1.02692	9.79006	131.69808	6
20	1.13077	9.35521	131.69808	6
20	1.20000	9.48528	131.69808	6
20	0.30000	9.26062	111.15337	7
20	0.40385	9.41181	111.15337	7
20	0.50769	9.55730	111.15337	7
20	0.61154	9.27388	111.15337	7
20	0.71538	9.16734	111.15337	7
20	0.81923	9.30450	111.15337	7
20	0.92308	8.96581	111.15337	7
20	1.02692	9.21204	111.15337	7
20	1.13077	9.12172	111.15337	7
20	1.20000	8.95630	111.15337	7
21	0.30000	9.97258	71.84890	0
21	0.40385	10.27146	71.84890	0
21	0.50769	10.44255	71.84890	0
21	0.61154	10.50351	71.84890	0
21	0.71538	10.29755	71.84890	0
21	0.81923	10.43408	71.84890	0
21	0.92308	10.44247	71.84890	0
21	1.02692	10.52037	71.84890	0
21	1.13077	10.27946	71.84890	0
21	1.20000	10.23536	71.84890	0
21	0.30000	9.36381	74.79384	1
21	0.40385	9.24822	74.79384	1
21	0.50769	9.43193	74.79384	1
21	0.61154	9.54607	74.79384	1
21	0.71538	9.52823	74.79384	1
21	0.81923	9.31832	74.79384	1
21	0.92308	9.39181	74.79384	1
21	1.02692	9.57151	74.79384	1
21	1.13077	9.84190	74.79384	1
21	1.20000	9.78345	74.79384	1
21	0.30000	10.02010	75.60751	2
21	0.40385	10.06563	75.60751	2
21	0.50769	9.92018	75.60751	2
21	0.61154	10.16414	75.60751	2
21	0.71538	10.03940	75.60751	2
21	0.81923	10.20832	75.60751	2
21	0.92308	10.38989	75.60751	2
21	1.02692	10.23681	75.60751	2
21	1.13077	10.36029	75.60751	2
21	1.20000	10.38355	75.60751	2
21	0.30000	9.00528	48.21533	3
21	0.40385	8.78816	48.21533	3
21	0.50769	8.98177	48.21533	3
21	0.61154	9.25618	48.21533	3
21	0.71538	9.04010	48.21533	3
21	0.81923	9.28386	48.21533	3
21	0.92308	9.23102	48.21533	3
21	1.02692	9.37709	48.21533	3
21	1.13077	9.26586	48.21533	3
21	1.20000	9.14881	48.21533	3
21	0.30000	8.51907	24.98060	4
21	0.40385	8.71944	24.98060	4
21	0.50769	8.56315	24.98060	4
21	0.61154	8.72071	24.98060	4
21	0.71538	8.68890	24.98060	4
21	0.81923	8.66222	24.98060	4
21	0.92308	8.78024	24.98060	4
21	1.02692	8.49610	24.98060	4
21	1.13077	8.59596	24.98060	4
21	1.20000	8.56581	24.98060	4
21	0.30000	8.80070	16.96042	5
21	0.40385	8.87799	16.96042	5
21	0.50769	9.03226	16.96042	5
21	0.61154	8.91816	16.96042	5
21	0.71538	8.98701	16.96042	5
21	0.81923	9.14535	16.96042	5
21	0.92308	9.22928	16.96042	5
21	1.02692	9.08193	16.96042	5
21	1.13077	9.08816	16.96042	5
21	1.20000	9.05382	16.96042	5
21	0.30000	8.80476	14.87327	6
21	0.40385	8.44192	14.87327	6
21	0.50769	8.65099	14.87327	6
21	0.61154	8.67908	14.87327	6
21	0.71538	8.62253	14.87327	6
21	0.81923	8.48675	14.87327	6
21	0.92308	8.56742	14.87327	6
21	1.02692	8.65981	14.87327	6
21	1.13077	8.68785	14.87327	6
21	1.20000	8.81251	14.87327	6
21	0.30000	8.62632	12.95937	7
21	0.40385	8.74639	12.95937	7
21	0.50769	8.57495	12.95937	7
21	0.61154	8.77027	12.95937	7
21	0.71538	8.79760	12.95937	7
21	0.81923	8.75638	12.95937	7
21	0.92308	8.67783	12.95937	7
21	1.02692	8.82420	12.95937	7
21	1.13077	8.75792	12.95937	7
21	1.20000	8.80719	12.95937	7
22	0.30000	5.13109	147.44844	0
22	0.40385	5.12456	147.44844	0
22	0.50769	5.02713	147.44844	0
22	0.61154	4.93434	147.44844	0
22	0.71538	5.01650	147.44844	0
22	0.81923	4.94992	147.44844	0
22	0.92308	4.96886	147.44844	0
22	1.02692	4.93724	147.44844	0
22	1.13077	5.13977	147.44844	0
22	1.20000	5.11263	147.44844	0
22	0.30000	4.75555	157.13288	1
22	0.40385	5.09710	157.13288	1
22	0.50769	4.88610	157.13288	1
22	0.61154	5.07749	157.13288	1
22	0.71538	4.98410	157.13288	1
22	0.81923	5.14549	157.13288	1
22	0.92308	5.49660	157.13288	1
22	1.02692	5.44875	157.13288	1
22	1.13077	5.58834	157.13288	1
22	1.20000	5.76519	157.13288	1
22	0.30000	5.00281	218.81345	2
22	0.40385	5.02684	218.81345	2
22	0.50769	5.10928	218.81345	2
22	0.61154	4.99212	218.81345	2
22	0.71538	5.14568	218.81345	2
22	0.81923	5.14896	218.81345	2
22	0.92308	5.00294	218.81345	2
22	1.02692	5.18945	218.81345	2
22	1.13077	5.19056	218.81345	2
22	1.20000	5.18518	218.81345	2
22	0.30000	7.21933	194.16914	3
22	0.40385	7.16830	194.16914	3
22	0.50769	7.43520	194.16914	3
22	0.61154	7.12453	194.16914	3
22	0.71538	7.14036	194.16914	3
22	0.81923	7.41691	194.16914	3
22	0.92308	6.99552	194.16914	3
22	1.02692	6.91406	194.16914	3
22	1.13077	6.87512	194.16914	3
22	1.20000	7.04567	194.16914	3
22	0.30000	8.29273	185.84690	4
22	0.40385	7.94616	185.84690	4
22	0.50769	7.94554	185.84690	4
22	0.61154	7.96089	185.84690	4
22	0.71538	7.86916	185.84690	4
22	0.81923	7.88228	185.84690	4
22	0.92308	7.72878	185.84690	4
22	1.02692	7.51899	185.84690	4
22	1.13077	7.46100	185.84690	4
22	1.20000	7.62823	185.84690	4
22	0.30000	7.19748	220.51240	5
22	0.40385	7.25031	220.51240	5
22	0.50769	7.19127	220.51240	5
22	0.61154	7.25385	220.51240	5
22	0.71538	7.07291	220.51240	5
22	0.81923	7.27272	220.51240	5
22	0.92308	6.90298	220.51240	5
22	1.02692	6.71427	220.51240	5
22	1.13077	6.69154	220.51240	5
22	1.20000	6.69683	220.51240	5
22	0.30000	6.56227	202.39481	6
22	0.40385	6.60927	202.39481	6
22	0.50769	6.62345	202.39481	6
22	0.61154	6.48059	202.39481	6
22	0.71538	6.24852	202.39481	6
22	0.81923	6.48874	202.39481	6
22	0.92308	6.11054	202.39481	6
22	1.02692	6.05493	202.39481	6
22	1.13077	6.07663	202.39481	6
22	1.20000	5.98563	202.39481	6
22	0.30000	3.05503	314.41359	7
22	0.40385	3.10124	314.41359	7
22	0.50769	3.08531	314.41359	7
22	0.61154	2.99635	314.41359	7
22	0.71538	3.07727	314.41359	7
22	0.81923	3.03296	314.41359	7
22	0.92308	3.07920	314.41359	7
22	1.02692	3.13261	314.41359	7
22	1.13077	3.13188	314.41359	7
22	1.20000	3.29833	314.41359	7
23	0.30000	6.50628	59.34089	0
23	0.40385	6.55886	59.34089	0
23	0.50769	6.52832	59.34089	0
23	0.61154	6.56865	59.34089	0
23	0.71538	6.47362	59.34089	0
23	0.81923	6.28955	59.34089	0
23	0.92308	6.39934	59.34089	0
23	1.02692	6.42168	59.34089	0
23	1.13077	6.43622	59.34089	0
23	1.20000	6.36122	59.34089	0
23	0.30000	2.80003	167.05614	1
23	0.40385	2.74625	167.05614	1
23	0.50769	2.82132	167.05614	1
23	0.61154	2.73084	167.05614	1
23	0.71538	2.85829	167.05614	1
23	0.81923	2.95682	167.05614	1
23	0.92308	3.03185	167.05614	1
23	1.02692	3.16509	167.05614	1
23	1.13077	3.25020	167.05614	1
23	1.20000	3.44279	167.05614	1
23	0.30000	5.50163	224.11416	2
23	0.40385	5.56560	224.11416	2
23	0.50769	5.71708	224.11416	2
23	0.61154	5.54707	224.11416	2
23	0.71538	5.73162	224.11416	2
23	0.81923	5.68770	224.11416	2
23	0.92308	5.88928	224.11416	2
23	1.02692	5.92699	224.11416	2
23	1.13077	5.76258	224.11416	2
23	1.20000	5.98721	224.11416	2
23	0.30000	7.65855	253.47512	3
23	0.40385	7.73763	253.47512	3
23	0.50769	7.61499	253.47512	3
23	0.61154	7.63132	253.47512	3
23	0.71538	7.57934	253.47512	3
23	0.81923	7.50908	253.47512	3
23	0.92308	7.68051	253.47512	3
23	1.02692	7.53565	253.47512	3
23	1.13077	7.66917	253.47512	3
23	1.20000	7.55858	253.47512	3
23	0.30000	6.89419	262.93599	4
23	0.40385	6.81216	262.93599	4
23	0.50769	6.75950	262.93599	4
23	0.61154	6.71397	262.93599	4
23	0.71538	6.39411	262.93599	4
23	0.81923	6.75437	262.93599	4
23	0.92308	6.46942	262.93599	4
23	1.02692	6.43744	262.93599	4
23	1.13077	6.49083	262.93599	4
23	1.20000	6.39118	262.93599	4
23	0.30000	6.20110	256.17811	5
23	0.40385	6.13932	256.17811	5
23	0.50769	6.10649	256.17811	5
23	0.61154	5.90543	256.17811	5
23	0.71538	5.94177	256.17811	5
23	0.81923	5.81951	256.17811	5
23	0.92308	5.90518	256.17811	5
23	1.02692	5.84401	256.17811	5
23	1.13077	5.78802	256.17811	5
23	1.20000	5.84256	256.17811	5
23	0.30000	4.63540	293.96674	6
23	0.40385	4.62492	293.96674	6
23	0.50769	4.56289	293.96674	6
23	0.61154	4.42935	293.96674	6
23	0.71538	4.53152	293.96674	6
23	0.81923	4.48585	293.96674	6
23	0.92308	4.40461	293.96674	6
23	1.02692	4.54300	293.96674	6
23	1.13077	4.54198	293.96674	6
23	1.20000	4.59304	293.96674	6
23	0.30000	4.71011	246.17215	7
23	0.40385	4.51331	246.17215	7
23	0.50769	4.46616	246.17215	7
23	0.61154	4.60953	246.17215	7
23	0.71538	4.49772	246.17215	7
23	0.81923	4.50705	246.17215	7
23	0.92308	4.41824	246.17215	7
23	1.02692	4.47663	246.17215	7
23	1.13077	4.58332	246.17215	7
23	1.20000	4.64913	246.17215	7
24	0.30000	5.42082	364.04785	0
24	0.40385	5.37303	364.04785	0
24	0.50769	5.21133	364.04785	0
24	0.61154	5.22018	364.04785	0
24	0.71538	5.17484	364.04785	0
24	0.81923	5.13617	364.04785	0
24	0.92308	5.09385	364.04785	0
24	1.02692	5.08015	364.04785	0
24	1.13077	5.14607	364.04785	0
24	1.20000	5.07975	364.04785	0
24	0.30000	5.25905	333.32790	1
24	0.40385	5.45674	333.32790	1
24	0.50769	5.42443	333.32790	1
24	0.61154	5.28976	333.32790	1
24	0.71538	5.20219	333.32790	1
24	0.81923	5.47702	333.32790	1
24	0.92308	5.22014	333.32790	1
24	1.02692	5.36419	333.32790	1
24	1.13077	5.33354	333.32790	1
24	1.20000	5.32828	333.32790	1
24	0.30000	5.47123	317.96563	2
24	0.40385	5.55539	317.96563	2
24	0.50769	5.34429	317.96563	2
24	0.61154	5.31123	317.96563	2
24	0.71538	5.32525	317.96563	2
24	0.81923	5.29848	317.96563	2
24	0.92308	5.24551	317.96563	2
24	1.02692	5.29770	317.96563	2
24	1.13077	5.43396	317.96563	2
24	1.20000	5.45250	317.96563	2
24	0.30000	4.51059	131.52918	3
24	0.40385	4.47148	131.52918	3
24	0.50769	4.43410	131.52918	3
24	0.61154	4.25970	131.52918	3
24	0.71538	4.24334	131.52918	3
24	0.81923	4.20695	131.52918	3
24	0.92308	4.27017	131.52918	3
24	1.02692	4.35437	131.52918	3
24	1.13077	3.99073	131.52918	3
24	1.20000	4.10306	131.52918	3
24	0.30000	4.85225	123.51219	4
24	0.40385	4.79563	123.51219	4
24	0.50769	4.82765	123.51219	4
24	0.61154	4.63202	123.51219	4
24	0.71538	4.53576	123.51219	4
24	0.81923	4.63191	123.51219	4
24	0.92308	4.45233	123.51219	4
24	1.02692	4.77322	123.51219	4
24	1.13077	4.66542	123.51219	4
24	1.20000	4.62324	123.51219	4
24	0.30000	4.85235	52.95118	5
24	0.40385	4.76012	52.95118	5
24	0.50769	4.80844	52.95118	5
24	0.61154	4.89119	52.95118	5
24	0.71538	4.85279	52.95118	5
24	0.81923	4.90870	52.95118	5
24	0.92308	4.86387	52.95118	5
24	1.02692	4.98700	52.95118	5
24	1.13077	4.95420	52.95118	5
24	1.20000	4.92538	52.95118	5
24	0.30000	6.42954	31.97245	6
24	0.40385	6.38928	31.97245	6
24	0.50769	6.16952	31.97245	6
24	0.61154	5.87741	31.97245	6
24	0.71538	5.99946	31.97245	6
24	0.81923	6.10705	31.97245	6
24	0.92308	5.88116	31.97245	6
24	1.02692	6.14459	31.97245	6
24	1.13077	6.24285	31.97245	6
24	1.20000	5.97365	31.97245	6
24	0.30000	4.03256	47.20816	7
24	0.40385	3.99089	47.20816	7
24	0.50769	3.94194	47.20816	7
24	0.61154	3.87641	47.20816	7
24	0.71538	3.95614	47.20816	7
24	0.81923	3.94155	47.20816	7
24	0.92308	4.04721	47.20816	7
24	1.02692	4.09498	47.20816	7
24	1.13077	4.07486	47.20816	7
24	1.20000	4.12425	47.20816	7
25	0.30000	8.91528	55.14657	0
25	0.40385	9.08532	55.14657	0
25	0.50769	9.11755	55.14657	0
25	0.61154	8.94362	55.14657	0
25	0.71538	8.80758	55.14657	0
25	0.81923	8.73293	55.14657	0
25	0.92308	8.86891	55.14657	0
25	1.02692	8.50992	55.14657	0
25	1.13077	8.86122	55.14657	0
25	1.20000	8.79069	55.14657	0
25	0.30000	9.16767	73.13630	1
25	0.40385	9.54201	73.13630	1
25	0.50769	9.14546	73.13630	1
25	0.61154	9.46509	73.13630	1
25	0.71538	9.55617	73.13630	1
25	0.81923	9.22565	73.13630	1
25	0.92308	9.42729	73.13630	1
25	1.02692	9.23659	73.13630	1
25	1.13077	9.06170	73.13630	1
25	1.20000	9.24216	73.13630	1
25	0.30000	9.77323	78.75883	2
25	0.40385	9.95023	78.75883	2
25	0.50769	9.78481	78.75883	2
25	0.61154	9.82309	78.75883	2
25	0.71538	9.70512	78.75883	2
25	0.81923	9.68237	78.75883	2
25	0.92308	9.70439	78.75883	2
25	1.02692	9.83872	78.75883	2
25	1.13077	9.50946	78.75883	2
25	1.20000	9.51733	78.75883	2
25	0.30000	9.64855	83.47057	3
25	0.40385	9.47897	83.47057	3
25	0.50769	9.49594	83.47057	3
25	0.61154	9.25633	83.47057	3
25	0.71538	9.58635	83.47057	3
25	0.81923	9.37783	83.47057	3
25	0.92308	9.25087	83.47057	3
25	1.02692	9.33645	83.47057	3
25	1.13077	9.28934	83.47057	3
25	1.20000	9.03595	83.47057	3
25	0.30000	9.26781	74.84497	4
25	0.40385	9.19674	74.84497	4
25	0.50769	9.03979	74.84497	4
25	0.61154	9.03164	74.84497	4
25	0.71538	9.07408	74.84497	4
25	0.81923	9.16385	74.84497	4
25	0.92308	9.29864	74.84497	4
25	1.02692	8.82663	74.84497	4
25	1.13077	9.23816	74.84497	4
25	1.20000	9.17254	74.84497	4
25	0.30000	8.77600	84.73211	5
25	0.40385	8.71274	84.73211	5
25	0.50769	8.52844	84.73211	5
25	0.61154	8.69333	84.73211	5
25	0.71538	8.54233	84.73211	5
25	0.81923	8.59531	84.73211	5
25	0.92308	8.75337	84.73211	5
25	1.02692	8.47060	84.73211	5
25	1.13077	8.33017	84.73211	5
25	1.20000	8.53839	84.73211	5
25	0.30000	9.17817	77.94928	6
25	0.40385	9.27049	77.94928	6
25	0.50769	9.26008	77.94928	6
25	0.61154	9.43191	77.94928	6
25	0.71538	9.32490	77.94928	6
25	0.81923	9.29677	77.94928	6
25	0.92308	9.30096	77.94928	6
25	1.02692	9.03999	77.94928	6
25	1.13077	9.07414	77.94928	6
25	1.20000	9.10775	77.94928	6
25	0.30000	8.31561	64.93995	7
25	0.40385	8.42175	64.93995	7
25	0.50769	8.36744	64.93995	7
25	0.61154	8.32034	64.93995	7
25	0.71538	8.38240	64.93995	7
25	0.81923	8.12019	64.93995	7
25	0.92308	8.25273	64.93995	7
25	1.02692	8.25991	64.93995	7
25	1.13077	8.08533	64.93995	7
[truncated: 318,001 more rows]
