# Supplementary material for: Fine-grained statistical structure of speech
Source: PLoS One. 2020 Mar 20;15(3):e0230233. doi: 10.1371/journal.pone.0230233 (PMC7083313; doi:10.1371/journal.pone.0230233)
Supplement: S1 Data — Minimal data for the data analyses. It contains the decomposition scores of 30k speech samples. (ZIP) [file pone.0230233.s005.zip › time_evolve/phns.csv]

id	phn	gender
1	dh	1
2	ey	1
3	q	1
4	ey	1
5	th	1
6	s	1
7	s	1
8	q	1
9	n	1
10	ch	1
11	ch	1
12	k	1
13	n	1
14	aa	1
15	ch	1
16	n	1
17	ey	1
18	k	1
19	sh	1
20	z	1
21	f	1
22	aa	1
23	aa	1
24	ey	1
25	z	1
26	ch	2
27	q	2
28	aa	2
29	k	2
30	z	2
31	p	2
32	ey	2
33	k	2
34	n	2
35	k	2
36	f	2
37	k	2
38	ey	2
39	sh	2
40	n	2
41	s	1
42	t	1
43	k	1
44	q	1
45	n	1
46	q	1
47	ay	1
48	dh	2
49	p	2
50	f	2
51	aa	2
52	sh	2
53	z	2
54	v	2
55	s	2
56	f	2
57	n	2
58	s	2
59	dx	2
60	t	1
61	m	1
62	aa	1
63	z	1
64	th	1
65	s	1
66	t	1
67	n	1
68	f	1
69	ay	1
70	m	1
71	aa	1
72	s	1
73	th	1
74	s	1
75	dh	1
76	s	1
77	th	1
78	q	1
79	f	1
80	s	1
81	m	1
82	s	1
83	ay	1
84	s	1
85	ey	1
86	k	1
87	t	1
88	s	1
89	v	1
90	z	1
91	d	1
92	k	1
93	s	1
94	ey	1
95	dx	1
96	z	1
97	t	1
98	s	1
99	v	1
100	q	1
101	s	1
102	t	1
103	p	1
104	aa	1
105	m	1
106	s	1
107	dh	1
108	n	1
109	z	1
110	ey	1
111	zh	1
112	n	1
113	s	1
114	ay	1
115	g	1
116	ey	1
117	jh	1
118	s	1
119	t	1
120	sh	1
121	z	1
122	z	1
123	th	1
124	ey	1
125	m	1
126	z	1
127	ch	1
128	ey	1
129	n	1
130	jh	1
131	f	2
132	sh	2
133	q	2
134	n	2
135	s	2
136	z	2
137	n	2
138	th	2
139	sh	2
140	ey	1
141	n	1
142	v	1
143	s	1
144	ay	1
145	z	1
146	dh	1
147	k	1
148	v	1
149	k	1
150	ey	1
151	m	1
152	s	1
153	s	2
154	f	2
155	k	2
156	n	2
157	dh	2
158	s	2
159	ay	2
160	k	2
161	aa	2
162	jh	2
163	k	2
164	t	2
165	aa	2
166	m	2
167	jh	2
168	aa	2
169	n	2
170	z	2
171	dh	2
172	p	2
173	ey	2
174	g	2
175	aa	2
176	jh	2
177	s	1
178	dx	1
179	k	1
180	n	1
181	ay	1
182	dh	1
183	ey	1
184	sh	1
185	n	1
186	s	1
187	s	1
188	n	1
189	m	1
190	q	1
191	p	1
192	s	1
193	t	1
194	t	1
195	aa	1
196	k	1
197	jh	1
198	s	1
199	q	1
200	z	1
201	ay	1
202	s	1
203	s	1
204	f	1
205	t	1
206	n	1
207	f	1
208	sh	1
209	s	1
210	v	1
211	m	1
212	ay	1
213	q	1
214	p	1
215	k	1
216	n	1
217	t	1
218	dx	1
219	t	1
220	aa	1
221	n	1
222	z	1
223	n	1
224	f	1
225	dx	1
226	k	1
227	aa	1
228	p	1
229	s	1
230	q	2
231	s	2
232	m	2
233	k	2
234	n	2
235	q	2
236	g	2
237	ay	2
238	dh	2
239	ch	1
240	aa	1
241	k	1
242	q	1
243	z	1
244	z	1
245	n	1
246	v	1
247	f	1
248	ey	1
249	z	1
250	m	1
251	g	1
252	f	1
253	t	1
254	sh	1
255	aa	1
256	s	1
257	t	1
258	n	1
259	g	1
260	s	1
261	sh	1
262	q	1
263	jh	1
264	v	1
265	ey	1
266	s	1
267	k	1
268	s	1
269	sh	1
270	n	1
271	sh	1
272	aa	1
273	s	1
274	n	1
275	s	1
276	aa	1
277	sh	1
278	q	1
279	f	1
280	ay	1
281	n	1
282	ey	1
283	f	1
284	m	1
285	aa	1
286	sh	1
287	d	1
288	dh	1
289	s	1
290	ey	1
291	z	1
292	dh	1
293	ey	1
294	n	1
295	jh	1
296	ay	1
297	sh	1
298	n	1
299	t	1
300	aa	1
301	p	1
302	ey	1
303	s	1
304	t	1
305	aa	1
306	p	1
307	ay	1
308	z	1
309	ay	1
310	f	1
311	s	1
312	t	1
313	q	1
314	s	1
315	ay	1
316	p	1
317	s	1
318	m	1
319	p	1
320	z	1
321	n	1
322	q	1
323	v	1
324	dx	1
325	n	1
326	s	1
327	s	1
328	k	1
329	ay	1
330	dh	1
331	sh	1
332	z	1
333	sh	1
334	s	1
335	f	1
336	m	1
337	n	1
338	ey	1
339	t	2
340	f	2
341	dh	2
342	z	2
343	s	2
344	jh	2
345	k	2
346	ey	2
347	zh	2
348	n	2
349	z	2
350	dh	2
351	s	2
352	t	2
353	jh	2
354	n	2
355	v	2
356	q	2
357	n	2
358	s	2
359	t	2
360	s	2
361	t	2
362	q	2
363	n	2
364	z	2
365	s	2
366	t	2
367	v	2
368	m	2
369	q	2
370	k	2
371	f	2
372	z	2
373	t	2
374	m	2
375	k	1
376	sh	1
377	t	1
378	s	1
379	m	1
380	sh	1
381	t	1
382	ey	1
383	sh	1
384	n	1
385	aa	1
386	k	1
387	n	1
388	f	1
389	t	1
390	ey	1
391	dx	1
392	k	1
393	z	1
394	sh	1
395	jh	1
396	s	1
397	n	1
398	g	1
399	s	1
400	sh	1
401	dx	1
402	q	1
403	f	2
404	p	2
405	p	2
406	q	2
407	m	2
408	jh	2
409	n	2
410	s	2
411	dh	2
412	n	2
413	n	2
414	f	2
415	f	2
416	s	1
417	s	1
418	n	1
419	ey	1
420	p	1
421	p	1
422	z	1
423	m	1
424	ay	1
425	p	1
426	t	1
427	ey	1
428	z	1
429	f	1
430	f	1
431	s	1
432	t	1
433	k	1
434	aa	1
435	t	1
436	n	1
437	f	1
438	ch	1
439	z	1
440	m	1
441	s	1
442	n	1
443	t	1
444	p	1
445	sh	1
446	sh	1
447	z	1
448	n	1
449	th	1
450	z	1
451	s	1
452	t	1
453	dh	1
454	s	1
455	t	1
456	ay	1
457	m	1
458	sh	2
459	aa	2
460	s	2
461	q	2
462	n	2
463	g	2
464	s	2
465	aa	2
466	sh	2
467	dx	2
468	q	2
469	s	1
470	k	1
471	q	1
472	g	1
473	ay	1
474	dh	1
475	t	1
476	ay	1
477	s	1
478	th	1
479	n	1
480	s	1
481	dh	1
482	s	1
483	z	1
484	z	1
485	v	1
486	n	1
487	s	1
488	sh	1
489	z	1
490	s	1
491	t	2
492	s	2
493	t	2
494	f	2
495	z	2
496	s	2
497	t	2
498	q	2
499	dh	2
500	k	2
501	ey	2
502	s	2
503	z	2
504	q	2
505	s	2
506	q	2
507	n	2
508	ay	2
509	z	2
510	n	2
511	t	2
512	n	2
513	m	2
514	n	2
515	aa	2
516	s	2
517	p	2
518	n	2
519	p	2
520	ch	2
521	n	2
522	t	2
523	s	2
524	s	2
525	p	2
526	aa	2
527	s	2
528	ey	2
529	n	2
530	th	2
531	s	1
532	k	1
533	n	1
534	q	1
535	ay	1
536	sh	2
537	jh	2
538	aa	2
539	k	2
540	s	2
541	q	2
542	s	2
543	aa	2
544	sh	2
545	aa	2
546	q	2
547	q	1
548	aa	1
549	jh	1
550	s	1
551	n	1
552	z	1
553	aa	1
554	s	1
555	v	1
556	ay	1
557	n	1
558	s	1
559	s	1
560	z	2
561	p	2
562	z	2
563	q	2
564	s	2
565	ch	2
566	ey	2
567	dx	2
568	n	2
569	dh	2
570	sh	2
571	d	2
572	s	2
573	dx	2
574	k	2
575	n	2
576	q	2
577	ay	2
578	dh	2
579	s	1
580	t	1
581	ay	1
582	m	1
583	z	1
584	dh	1
585	ay	1
586	n	1
587	m	1
588	n	1
589	z	1
590	z	1
591	z	1
592	n	1
593	dx	1
594	k	1
595	ay	1
596	n	1
597	ch	1
598	aa	1
599	z	1
600	dx	1
601	sh	1
602	s	1
603	t	1
604	dh	1
605	k	1
606	ay	1
607	n	1
608	ay	1
609	d	1
610	q	1
611	ch	1
612	g	1
613	f	1
614	n	1
615	s	1
616	s	1
617	s	1
618	p	1
619	n	1
620	m	1
621	t	1
622	f	1
623	q	1
624	th	1
625	aa	1
626	k	1
627	k	1
628	z	1
629	n	1
630	dh	1
631	z	1
632	t	1
633	v	1
634	s	1
635	ch	1
636	aa	2
637	n	2
638	m	2
639	z	2
640	z	2
641	q	2
642	g	2
643	ey	2
644	dh	2
645	m	2
646	m	2
647	n	2
648	d	2
649	q	2
650	z	2
651	ay	2
652	f	2
653	ey	2
654	s	2
655	p	2
656	n	2
657	ey	2
658	z	2
659	k	2
660	d	2
661	f	1
662	s	1
663	ey	1
664	t	1
665	k	1
666	f	1
667	ay	1
668	t	1
669	n	1
670	ay	1
671	z	1
672	z	1
673	aa	1
674	q	1
675	n	1
676	m	1
677	s	1
678	ch	1
679	z	1
680	sh	1
681	jh	1
682	k	1
683	s	1
684	p	1
685	ay	1
686	s	1
687	n	1
688	k	1
689	s	1
690	s	1
691	s	1
692	m	1
693	dx	1
694	k	1
695	ay	1
696	jh	1
697	p	1
698	ey	1
699	s	1
700	jh	1
701	m	1
702	z	1
703	f	1
704	m	1
705	s	1
706	k	1
707	sh	1
708	q	1
709	n	1
710	aa	1
711	s	1
712	t	1
713	ay	1
714	dh	1
715	v	1
716	f	1
717	n	1
718	s	1
719	v	1
720	ey	1
721	g	1
722	f	2
723	p	2
724	v	2
725	m	2
726	f	2
727	ay	2
728	v	2
729	aa	2
730	n	2
731	t	2
732	ay	2
733	m	2
734	sh	1
735	d	1
736	aa	1
737	k	1
738	s	1
739	q	1
740	n	1
741	s	1
742	aa	1
743	sh	1
744	dx	1
745	q	1
746	s	2
747	m	2
748	k	2
749	n	2
750	ay	2
751	t	2
752	t	1
753	sh	1
754	n	1
755	k	1
756	ay	1
757	z	1
758	p	1
759	q	1
760	p	1
761	v	1
762	f	1
763	q	1
764	n	1
765	q	1
766	ey	1
767	jh	1
768	jh	1
769	sh	1
770	aa	1
771	k	1
772	s	1
773	q	1
774	n	1
775	s	1
776	sh	1
777	s	1
778	m	1
779	t	1
780	k	1
781	n	1
782	q	1
783	ay	1
784	dh	1
785	q	1
786	s	1
787	k	1
788	m	1
789	k	1
790	ay	1
791	n	1
792	aa	1
793	n	1
794	n	1
795	s	1
796	jh	1
797	m	1
798	th	1
799	m	1
800	s	1
801	s	1
802	t	1
803	q	1
804	n	1
805	ch	1
806	z	1
807	q	1
808	jh	1
809	v	1
810	s	1
811	ey	1
812	m	1
813	s	1
814	z	1
815	n	2
816	v	2
817	z	2
818	q	2
819	ay	2
820	v	2
821	t	2
822	th	2
823	k	2
824	m	2
825	z	2
826	m	2
827	k	2
828	aa	2
829	m	2
830	f	2
831	v	2
832	f	2
833	f	2
834	s	1
835	k	1
836	n	1
837	ay	1
838	dh	1
839	t	1
840	n	1
841	s	1
842	m	1
843	t	1
844	k	1
845	n	1
846	q	1
847	g	1
848	ay	1
849	dh	1
850	s	1
851	ay	1
852	aa	1
853	jh	1
854	k	1
855	dh	1
856	s	1
857	sh	1
858	n	1
859	sh	1
860	dh	1
861	k	1
862	ay	1
863	m	1
864	s	1
865	f	1
866	aa	1
867	n	1
868	s	1
869	m	1
870	n	1
871	m	1
872	n	1
873	s	1
874	n	1
875	jh	1
876	n	1
877	d	1
878	ey	1
879	k	1
880	m	1
881	sh	1
882	f	2
883	s	2
884	ch	2
885	t	2
886	p	2
887	t	2
888	k	2
889	d	2
890	k	1
891	ay	1
892	s	1
893	z	1
894	ey	1
895	dx	1
896	n	1
897	n	1
898	s	1
899	m	1
900	q	1
901	t	1
902	q	1
903	v	1
904	m	1
905	f	1
906	m	1
907	n	1
908	sh	1
909	n	1
910	ay	1
911	dh	1
912	n	1
913	ay	1
914	t	1
915	s	1
916	t	1
917	s	1
918	ey	1
919	ch	1
920	k	1
921	z	1
922	p	1
923	ey	1
924	s	1
925	q	1
926	f	1
927	s	1
928	s	1
929	n	1
930	g	1
931	s	1
932	t	1
933	ch	1
934	aa	1
935	q	1
936	n	1
937	s	1
938	s	1
939	ey	1
940	p	1
941	n	1
942	s	1
943	n	1
944	d	1
945	dh	1
946	f	1
947	n	1
948	q	1
949	s	1
950	m	1
951	t	1
952	k	1
953	n	1
954	ay	1
955	dh	1
956	s	2
957	q	2
958	ey	2
959	q	2
960	t	2
961	ay	2
962	q	2
963	ay	2
964	s	2
965	z	2
966	aa	2
967	f	2
968	sh	1
969	jh	1
970	aa	1
971	s	1
972	g	1
973	z	1
974	sh	1
975	s	1
976	k	1
977	n	1
978	ay	1
979	th	1
980	k	1
981	dh	1
982	q	1
983	v	1
984	dx	1
985	n	1
986	s	1
987	s	1
988	f	1
989	sh	1
990	dx	1
991	k	1
992	n	1
993	v	1
994	sh	1
995	n	1
996	ey	1
997	s	1
998	m	1
999	s	1
1000	dx	1
1001	k	1
1002	ay	1
1003	sh	1
1004	aa	1
1005	s	1
1006	n	1
1007	s	1
1008	sh	1
1009	dh	1
1010	p	1
1011	v	1
1012	s	1
1013	k	1
1014	p	1
1015	z	1
1016	dx	1
1017	m	1
1018	g	1
1019	s	1
1020	z	1
1021	s	1
1022	dh	1
1023	d	1
1024	k	1
1025	dx	1
1026	z	1
1027	s	1
1028	sh	1
1029	k	1
1030	s	1
1031	t	1
1032	f	1
1033	m	1
1034	jh	1
1035	s	1
1036	n	1
1037	n	1
1038	f	1
1039	f	1
1040	d	1
1041	aa	1
1042	f	1
1043	ay	1
1044	f	1
1045	m	1
1046	z	1
1047	aa	1
1048	s	1
1049	f	1
1050	q	2
1051	ay	2
1052	q	2
1053	aa	2
1054	s	2
1055	ey	2
1056	v	2
1057	aa	2
1058	n	2
1059	f	2
1060	z	2
1061	n	2
1062	m	2
1063	s	2
1064	aa	2
1065	t	1
1066	z	1
1067	n	1
1068	f	1
1069	k	1
1070	n	1
1071	t	1
1072	n	1
1073	th	1
1074	f	1
1075	sh	1
1076	p	1
1077	dx	1
1078	p	1
1079	q	1
1080	v	1
1081	jh	1
1082	s	1
1083	t	1
1084	v	1
1085	zh	1
1086	n	1
1087	ay	2
1088	ey	2
1089	t	2
1090	v	2
1091	q	2
1092	s	2
1093	t	2
1094	q	2
1095	n	2
1096	s	2
1097	p	2
1098	ey	2
1099	sh	1
1100	aa	1
1101	s	1
1102	q	1
1103	g	1
1104	s	1
1105	aa	1
1106	sh	1
1107	q	1
1108	m	1
1109	p	1
1110	ay	1
1111	q	1
1112	g	1
1113	zh	1
1114	q	1
1115	ay	1
1116	s	1
1117	t	1
1118	ey	1
1119	n	1
1120	sh	1
1121	ch	1
1122	ay	1
1123	v	1
1124	n	1
1125	ay	1
1126	s	1
1127	aa	1
1128	aa	1
1129	sh	1
1130	z	1
1131	ch	1
1132	v	1
1133	s	1
1134	z	1
1135	n	1
1136	s	1
1137	sh	1
1138	t	1
1139	s	1
1140	ay	1
1141	z	1
1142	s	1
1143	s	1
1144	n	1
1145	d	1
1146	aa	1
1147	s	1
1148	zh	1
1149	aa	1
1150	z	1
1151	ey	1
1152	s	1
1153	k	1
1154	ay	1
1155	t	1
1156	s	1
1157	t	1
1158	s	1
1159	p	1
1160	v	1
1161	z	1
1162	ay	1
1163	f	1
1164	k	2
1165	k	2
1166	k	2
1167	m	2
1168	q	2
1169	z	2
1170	p	2
1171	aa	2
1172	m	2
1173	ey	2
1174	n	2
1175	n	2
1176	s	2
1177	dx	1
1178	t	1
1179	dx	1
1180	z	1
1181	n	1
1182	dx	1
1183	sh	1
1184	aa	1
1185	k	1
1186	s	1
1187	t	1
1188	s	1
1189	aa	1
1190	sh	1
1191	t	1
1192	s	1
1193	s	1
1194	n	1
1195	m	1
1196	dh	1
1197	m	1
1198	s	1
1199	dx	1
1200	g	1
1201	s	1
1202	m	1
1203	p	1
1204	aa	1
1205	s	1
1206	t	1
1207	d	1
1208	th	1
1209	aa	1
1210	k	1
1211	s	1
1212	dh	1
1213	ay	1
1214	ey	1
1215	q	1
1216	s	1
1217	aa	1
1218	m	1
1219	ey	1
1220	q	1
1221	aa	1
1222	dx	1
1223	k	1
1224	ey	1
1225	q	1
1226	aa	1
1227	f	1
1228	n	1
1229	n	1
1230	v	1
1231	s	1
1232	s	1
1233	jh	1
1234	p	1
1235	m	1
1236	n	1
1237	ay	1
1238	aa	1
1239	jh	1
1240	n	1
1241	jh	1
1242	n	1
1243	p	1
1244	aa	1
1245	q	1
1246	s	1
1247	q	1
1248	aa	1
1249	f	1
1250	f	1
1251	q	1
1252	z	1
1253	th	1
1254	f	1
1255	g	2
1256	n	2
1257	t	2
1258	aa	2
1259	m	2
1260	ch	2
1261	z	2
1262	t	2
1263	aa	2
1264	ch	2
1265	k	2
1266	aa	2
1267	t	2
1268	n	2
1269	z	2
1270	n	2
1271	f	2
1272	t	2
1273	n	2
1274	n	2
1275	q	2
1276	f	2
1277	k	2
1278	k	2
1279	m	2
1280	z	2
1281	t	2
1282	m	2
1283	aa	2
1284	v	2
1285	ey	2
1286	n	2
1287	jh	2
1288	m	2
1289	dx	2
1290	t	2
1291	sh	1
1292	jh	1
1293	aa	1
1294	s	1
1295	q	1
1296	g	1
1297	s	1
1298	aa	1
1299	sh	1
1300	dx	1
1301	q	1
1302	f	1
1303	n	1
1304	n	1
1305	m	1
1306	n	1
1307	ch	1
1308	n	1
1309	n	1
1310	s	1
1311	p	1
1312	ey	1
1313	n	1
1314	s	1
1315	t	1
1316	ch	1
1317	z	1
1318	g	1
1319	z	1
1320	f	1
1321	m	1
1322	m	2
1323	ey	2
1324	t	2
1325	ey	2
1326	n	2
1327	z	2
1328	ey	2
1329	p	1
1330	z	1
1331	m	1
1332	m	1
1333	th	1
1334	aa	1
1335	n	1
1336	q	1
1337	n	1
1338	p	1
1339	f	1
1340	ey	1
1341	s	1
1342	z	1
1343	z	2
1344	q	2
1345	s	2
1346	q	2
1347	m	2
1348	k	2
1349	aa	2
1350	v	2
1351	d	2
1352	dx	1
1353	s	1
1354	n	1
1355	g	1
1356	s	1
1357	th	1
1358	t	1
1359	dh	1
1360	s	1
1361	sh	1
1362	aa	1
1363	s	1
1364	n	1
1365	s	1
1366	sh	1
1367	q	1
1368	m	1
1369	s	1
1370	k	1
1371	aa	1
1372	jh	1
1373	z	1
1374	n	1
1375	k	1
1376	jh	1
1377	k	1
1378	ey	1
1379	sh	1
1380	n	1
1381	sh	2
1382	aa	2
1383	s	2
1384	q	2
1385	n	2
1386	g	2
1387	s	2
1388	aa	2
1389	sh	2
1390	aa	2
1391	q	2
1392	aa	2
1393	sh	1
1394	aa	1
1395	s	1
1396	g	1
1397	s	1
1398	sh	1
1399	q	1
1400	m	1
1401	th	1
1402	z	1
1403	z	1
1404	dh	1
1405	p	1
1406	th	1
1407	th	1
1408	z	1
1409	g	1
1410	aa	1
1411	dh	1
1412	m	1
1413	s	1
1414	t	1
1415	s	1
1416	jh	1
1417	aa	1
1418	jh	1
1419	s	1
1420	v	1
1421	ey	1
1422	f	1
1423	n	1
1424	s	1
1425	ay	1
1426	k	1
1427	t	1
1428	v	1
1429	s	1
1430	z	1
1431	k	1
1432	v	1
1433	n	1
1434	f	1
1435	ey	1
1436	k	1
1437	k	1
1438	ch	1
1439	p	2
1440	p	2
1441	s	2
1442	dh	2
1443	s	2
1444	z	2
1445	z	2
1446	dh	2
1447	n	2
1448	z	2
1449	aa	2
1450	v	2
1451	n	2
1452	dh	1
1453	f	1
1454	m	1
1455	k	1
1456	s	1
1457	dh	1
1458	f	1
1459	z	1
1460	m	1
1461	ay	2
1462	ey	2
1463	n	2
1464	f	2
1465	ey	2
1466	m	2
1467	n	2
1468	s	2
1469	ey	2
1470	m	2
1471	m	1
1472	s	1
1473	m	1
1474	k	1
1475	s	1
1476	f	1
1477	n	1
1478	s	1
1479	p	1
1480	d	1
1481	s	1
1482	ey	1
1483	aa	1
1484	p	1
1485	k	1
1486	sh	1
1487	s	1
1488	n	1
1489	s	1
1490	m	1
1491	k	1
1492	n	1
1493	g	1
1494	ay	1
1495	dh	1
1496	t	2
1497	z	2
1498	ay	2
1499	m	2
1500	s	2
1501	m	2
1502	z	2
1503	z	2
1504	s	2
1505	m	2
1506	ey	2
1507	v	2
1508	s	2
1509	k	2
1510	n	2
1511	sh	1
1512	aa	1
1513	s	1
1514	q	1
1515	n	1
1516	g	1
1517	s	1
1518	aa	1
1519	sh	1
1520	aa	1
1521	ey	2
1522	ay	2
1523	q	2
1524	s	2
1525	v	2
1526	s	2
1527	n	2
1528	ey	2
1529	q	2
1530	f	2
1531	t	2
1532	ay	2
1533	n	2
1534	jh	1
1535	t	1
1536	sh	2
1537	aa	2
1538	s	2
1539	q	2
1540	n	2
1541	g	2
1542	s	2
1543	sh	2
1544	q	2
1545	sh	1
1546	jh	1
1547	aa	1
1548	k	1
1549	s	1
1550	t	1
1551	q	1
1552	n	1
1553	g	1
1554	s	1
1555	sh	1
1556	q	1
1557	jh	1
1558	ay	1
1559	n	1
1560	k	1
1561	v	1
1562	z	1
1563	ey	1
1564	ey	1
1565	t	1
1566	ey	1
1567	k	1
1568	s	1
1569	m	1
1570	aa	1
1571	s	1
1572	s	1
1573	aa	1
1574	k	1
1575	ey	1
1576	s	1
1577	p	1
1578	n	1
1579	t	2
1580	s	2
1581	k	2
1582	n	2
1583	q	2
1584	g	2
1585	ay	2
1586	dh	2
1587	q	2
1588	z	2
1589	q	2
1590	k	2
1591	q	2
1592	k	2
1593	s	2
1594	v	2
1595	k	2
1596	s	2
1597	q	2
1598	n	2
1599	aa	2
1600	v	2
1601	k	2
1602	n	2
1603	s	2
1604	s	1
1605	dx	1
1606	k	1
1607	ay	1
1608	m	1
1609	s	1
1610	f	1
1611	q	1
1612	n	1
1613	dx	1
1614	s	1
1615	k	1
1616	f	1
1617	ay	1
1618	s	1
1619	th	2
1620	v	2
1621	q	2
1622	s	2
1623	n	2
1624	g	2
1625	ey	2
1626	sh	2
1627	dh	2
1628	f	2
1629	s	2
1630	k	2
1631	t	2
1632	s	2
1633	k	2
1634	sh	2
1635	k	2
1636	n	2
1637	z	2
1638	sh	1
1639	f	1
1640	q	1
1641	z	1
1642	f	1
1643	q	1
1644	k	1
1645	d	2
1646	k	2
1647	dx	2
1648	z	2
1649	ey	2
1650	s	2
1651	sh	2
1652	k	2
1653	s	2
1654	t	2
1655	d	1
1656	n	1
1657	s	1
1658	m	1
1659	t	1
1660	k	1
1661	q	1
1662	n	1
1663	q	1
1664	g	1
1665	ay	1
1666	dh	1
1667	s	2
1668	q	2
1669	ay	2
1670	m	2
1671	m	2
1672	ey	2
1673	s	1
1674	m	1
1675	dx	1
1676	k	1
1677	ay	1
1678	dh	1
1679	s	1
1680	dx	1
1681	k	1
1682	g	1
1683	ay	1
1684	dh	1
1685	t	1
1686	s	2
1687	n	2
1688	q	2
1689	aa	2
1690	f	2
1691	s	2
1692	k	2
1693	ey	2
1694	m	2
1695	q	2
1696	aa	2
1697	t	2
1698	aa	2
1699	m	2
1700	s	1
1701	n	1
1702	sh	1
1703	t	1
1704	n	1
1705	s	1
1706	q	1
1707	ey	1
1708	z	1
1709	n	1
1710	z	1
1711	q	1
1712	z	1
1713	q	1
1714	aa	1
1715	n	1
1716	p	1
1717	ch	1
1718	s	1
1719	s	1
1720	sh	1
1721	aa	1
1722	s	1
1723	s	1
1724	sh	1
1725	s	1
1726	dx	1
1727	k	1
1728	ay	1
1729	k	1
1730	dh	1
1731	s	1
1732	f	1
1733	s	1
1734	n	1
1735	s	1
1736	t	1
1737	dh	1
1738	p	1
1739	n	1
1740	q	1
1741	n	1
1742	th	1
1743	q	1
1744	t	1
1745	f	1
1746	sh	1
1747	z	1
1748	t	2
1749	n	2
1750	t	2
1751	ay	2
1752	z	2
1753	z	2
1754	z	2
1755	m	2
1756	ch	2
1757	z	2
1758	f	2
1759	f	2
1760	f	2
1761	t	2
1762	ch	2
1763	s	2
1764	f	2
1765	ay	2
1766	dx	2
1767	z	2
1768	n	2
1769	sh	2
1770	m	1
1771	v	1
1772	dh	1
1773	g	1
1774	aa	1
1775	jh	1
1776	n	1
1777	t	1
1778	dh	1
1779	aa	1
1780	jh	1
1781	n	1
1782	sh	1
1783	aa	1
1784	k	1
1785	s	1
1786	t	1
1787	n	1
1788	g	1
1789	s	1
1790	sh	1
1791	q	1
1792	m	1
1793	q	1
1794	ey	1
1795	n	1
1796	q	1
1797	sh	1
1798	v	1
1799	p	1
1800	q	1
1801	aa	1
1802	n	1
1803	z	1
1804	k	1
1805	z	1
1806	s	2
1807	m	2
1808	n	2
1809	z	2
1810	m	2
1811	zh	2
1812	dx	2
1813	k	2
1814	v	2
1815	k	2
1816	aa	2
1817	z	2
1818	s	1
1819	t	1
1820	v	1
1821	ay	1
1822	k	1
1823	zh	1
1824	m	1
1825	s	1
1826	p	1
1827	t	1
1828	v	1
1829	s	1
1830	t	1
1831	s	1
1832	z	1
1833	t	1
1834	sh	1
1835	m	1
1836	ay	1
1837	k	1
1838	t	1
1839	n	1
1840	dx	1
1841	z	1
1842	s	1
1843	t	1
1844	n	1
1845	s	1
1846	sh	1
1847	jh	1
1848	aa	1
1849	s	1
1850	g	1
1851	s	1
1852	sh	1
1853	n	1
1854	f	1
1855	s	1
1856	z	1
1857	p	1
1858	ay	1
1859	f	1
1860	n	1
1861	v	1
1862	s	1
1863	ey	1
1864	z	1
1865	dh	2
1866	t	2
1867	ay	2
1868	m	2
1869	v	2
1870	th	2
1871	p	1
1872	z	1
1873	sh	1
1874	s	1
1875	f	1
1876	jh	1
1877	s	1
1878	aa	2
1879	jh	2
1880	s	2
1881	ey	2
1882	s	2
1883	dh	2
1884	f	2
1885	s	2
1886	k	2
1887	f	2
1888	n	2
1889	n	2
1890	s	2
1891	m	2
1892	k	2
1893	n	2
1894	q	2
1895	ay	2
1896	th	2
1897	t	2
1898	q	1
1899	s	1
1900	k	1
1901	m	1
1902	k	1
1903	n	1
1904	q	1
1905	ey	1
1906	ay	1
1907	sh	1
1908	f	1
1909	ay	1
1910	z	1
1911	k	1
1912	aa	1
1913	m	1
1914	n	1
1915	dh	1
1916	d	1
1917	ay	1
1918	n	1
1919	sh	1
1920	v	1
1921	n	1
1922	v	1
1923	aa	1
1924	dx	1
1925	m	1
1926	s	1
1927	p	1
1928	th	1
1929	p	1
1930	t	1
1931	z	1
1932	z	1
1933	dh	1
1934	s	1
1935	m	1
1936	ey	1
1937	v	1
1938	v	1
1939	ay	1
1940	m	1
1941	p	1
1942	s	1
1943	n	1
1944	s	1
1945	dx	1
1946	m	1
1947	t	1
1948	v	1
1949	z	1
1950	t	1
1951	s	1
1952	ey	1
1953	v	1
1954	jh	1
1955	z	1
1956	z	1
1957	ey	1
1958	k	1
1959	z	1
1960	f	1
1961	k	1
1962	q	1
1963	n	1
1964	th	1
1965	s	1
1966	g	1
1967	v	1
1968	s	1
1969	m	1
1970	k	1
1971	ay	1
1972	k	1
1973	dh	1
1974	q	1
1975	sh	2
1976	aa	2
1977	s	2
1978	g	2
1979	s	2
1980	sh	2
1981	q	2
1982	ey	1
1983	n	1
1984	sh	1
1985	n	1
1986	t	1
1987	z	1
1988	s	1
1989	ey	1
1990	q	1
1991	s	1
1992	k	1
1993	ey	1
1994	aa	1
1995	s	1
1996	f	1
1997	n	1
1998	m	1
1999	v	1
[truncated: 2,001 more rows]
