# Supplementary material for: Fine-grained statistical structure of speech
Source: PLoS One. 2020 Mar 20;15(3):e0230233. doi: 10.1371/journal.pone.0230233 (PMC7083313; doi:10.1371/journal.pone.0230233)
Supplement: S1 File — A IPython notebook for the generation of modulated noises (Simulation 1). (IPYNB) [file pone.0230233.s007.ipynb]

# %% [markdown]
# Simulated samples : modulated noises

# %% [markdown]
Code snippet  
Tools: IPython jupyter notebook, Python 2.6, numpy, matpotlib & scipy

# %% [code]
import numpy as np
import matplotlib.pyplot as pl
import scipy.signal as sg

pl.style.use("seaborn-whitegrid")

# %% [code]
w_size=256
fs=16000.

filtering = True #lp filter
filter_fc=2000
filter_order = 1

# %% [markdown]
### Gabor wavelets

# %% [code]
def gabor_wavelet(t_c, f_c, dt, phi=0): #phi: phase at t=t_c (COS)
    '''return (t, u) where u is a L2 normalized truncated gabor wavelet
    :param t_c: time shift
    :param f_c: frequency shift
    :param dt: gaussian std deviation (power)
    :param phi: phase at t=t_c (COS)'''
    t=np.linspace(0,w_size*1./fs,w_size)
    return (t, np.cos(2*np.pi*f_c*(t-t_c) + phi)*np.sqrt(1./(np.sqrt(2*np.pi)*dt))*np.exp(-(t-t_c)**2/(4*dt**2)))

# %% [markdown]
### Modulated noises

# %% [code]
def time_modulation(u, t_c, dt):
    '''
    Multiplies u with a gaussian shifted at t_c in the time domain
    Returns (t, res)
    :param u: input signal (w_size)
    :param t_c: time shift (gaussian)
    :param dt: gaussian std deviation (when enveloppe squared)
    '''
    t,v = gabor_wavelet(t_c, 0, dt)
    return t, u*v

def freq_modulation(u, f_c, dw, t_c=0.5*w_size*1./fs, phi=0):
    '''
    Convolves u with a gabor wavelet which is shifted at f_c in the freq. domain. some border effects possible.
    Returns (t, res)
    :param u: input signal (of size w_size)
    :param f_c: frequency shift (gabor wavelet)
    :param dw: std deviation of pulsation (when enveloppe squared)
    :param t_c: time shift of gaussian filter (half of window by default)
    :param phi: phase shift at t = t_c (COS)
    '''
    dt = 1./(2*dw) #heiseinberg-gabor
    t, v =  gabor_wavelet(t_c, f_c, dt, phi)
    return t, np.convolve(u, v, 'same')

def normalize(u):
    return 1/np.sqrt(1./fs*np.sum(u**2))*u

# %% [markdown]
### Modulation depth


# %% [markdown]
*u* is a control parameter ranging from 0 (time mod.) to 1 (freq. mod.)

$$ \frac{\Delta_t}{T} = A + \frac{B}{1-u/u_{max}} $$

$$ \frac{\Delta_\omega}{\Omega} = A + \frac{B}{u/u_{max}} $$

where $T=w_{size}/f_s$, $\Omega = \pi f_s$.  

$u_{max}=0.5$

Modulation depths are considered constant after they reach a maximal value $d_{max} = 3$.

# %% [code]
def find_AB(mod_0=0.01, mod_half=2., u_max=0.52):
    '''finds A and B from (time) modulation depth at u=0 and u=0.5, u_max>0.5 . Returns (A, B, u_max)'''
    c=mod_0
    d=mod_half
    B=(2*u_max-1)*(d-c)
    return c-B, B, u_max

A, B, u_max = find_AB()
print("A = {:.3f}, B= {:.3f}".format(A, B))
 
def modulation_depths(u, A=A, B=B, u_max=u_max, mod_depth_max=3.):
    '''returns (dt/T, d(om)/OM)
    :param mod_depth_max: maximum modulation'''
    
    eps=1e-5
    u1 = np.minimum(u/u_max, 1-eps)
    u2 = np.minimum((1-u)/u_max, 1-eps)
    return( np.minimum(A+B/(1-u1), mod_depth_max) , np.minimum(A+B/(1-u2), mod_depth_max))

T=w_size*1./fs 
Omega=np.pi*fs

# %% [code]
nb_samples = 200

u = np.linspace(0,1,nb_samples)
mod_depth_time, mod_depth_omega = modulation_depths(u)

pl.figure()
pl.title("Modulation depth")
pl.plot(u, mod_depth_time, label="dt/T time windowing")

pl.plot(u, mod_depth_omega, label="2df/f_s freq. windowing")
pl.xlabel("u")
pl.legend()
pl.ylim([0, 1.])
pl.show()

print("Some values : ")
for i in range(5+1):
    ind=min((nb_samples*i)/5, nb_samples-1)
    print("u={:.2f}, dt={:.2f} ms, df={:.0f} Hz".format(
        u[ind], mod_depth_time[ind]*T*1000, mod_depth_omega[ind]*fs/2.))

# %% [markdown]
### Examples of generated samples

# %% [code]
def t_random(t_lim=0.004):
    ''':param t_lim: t is in [t_lim, t_win - t_lim] (avoid borders)'''
    t_max = w_size*1./fs
    return t_lim+(t_max-2*t_lim)*np.random.rand()

def f_random():
    f_min = 2000.
    f_max = 6000.
    return f_min + (f_max-f_min)*np.random.rand()

def normalizeb(s):
    return s/(2.*np.amax(np.abs(s)))


# %% [markdown]
Examples of generated samples (time domain, left and frequency domain, right) from u=0 to u=1 (step 0.1)

# %% [code]

m = 11
u=np.linspace(0,1,m, endpoint=True)
f=np.linspace(0,fs/2.,w_size/2+1)
for ind in range(m):
    mod_depth_time, mod_depth_omega = modulation_depths(u[ind])
    dt= mod_depth_time*T
    domega = mod_depth_omega*Omega

    t_rand = t_random()
    f_rand = f_random()

    s = np.random.randn(w_size)
    #t mod before f mod : random decision with prob 0.5
    if np.random.rand()>0.5:
        t, w1 = time_modulation(s, t_rand, dt)
        t, w2 = freq_modulation(w1, f_rand, domega)
    else:
        t, w1 = freq_modulation(s, f_rand, domega)
        t, w2 = time_modulation(w1, t_rand, dt)

    #Low pass filter
    if filtering:
        fc = filter_fc
        lp_filter_b, lp_filter_a = sg.butter(filter_order, fc/(fs/2), analog=False, output='ba')
        w2 = sg.lfilter(lp_filter_b, lp_filter_a,w2)    

    w2 = normalizeb(w2)
    w2_fft = np.fft.rfft(w2)

    pl.figure(figsize=(12, 4))
    pl.subplot(1, 2, 1)
    pl.suptitle("u={:.2f}".format(u[ind]))
    if u[ind]<0.55:
        pl.title("t_c={:.1f} ms".format(t_rand*1000.))
    pl.plot(t*1000, w2)
    pl.xlabel('t (ms)')

    pl.subplot(1, 2, 2)
    pl.plot(f/1000., np.abs(w2_fft))
    
    #pl.plot(f/1000., 20*np.log10(np.abs(w2_fft)+1e-6))
    if u[ind]>0.45:
        pl.title("f_c={:.1f} kHz".format(f_rand/1000.))
    pl.xlabel('f (kHz)')
    pl.ylabel("dB values")
    pl.show()
