# Supplementary material for: Fine-grained statistical structure of speech
Source: PLoS One. 2020 Mar 20;15(3):e0230233. doi: 10.1371/journal.pone.0230233 (PMC7083313; doi:10.1371/journal.pone.0230233)
Supplement: S3 File — A IPython notebook for the generation of vowel-like artificial sounds (Simulation 2). (IPYNB) [file pone.0230233.s009.ipynb]

# %% [markdown]
# Simulated samples : vowel-like sounds (cylindrical waveguide)

# %% [markdown]
Code snippet  
Tools: IPython jupyter notebook, Python 2.6, numpy, matpotlib & scipy

# %% [code]
import numpy as np
from scipy.optimize import newton
import scipy.signal as sg
import matplotlib.pyplot as pl

pl.style.use("seaborn-whitegrid")

# %% [code]
w_size=4096
fs=16000.
eps_log=1e-10

# %% [markdown]
## Glottal excitation model

# %% [markdown]
### Glottal excitation

# %% [markdown]
** LF model ** (Fant, Liljencrants & Lin, 1985)

$t < t_e : $
$$ \frac{dU(t)}{dt} = E(t) = E_0 e^{\alpha t} \sin(\omega_g t) $$

$t > t_e : $
$$ \frac{dU(t)}{dt} = E(t) = - \frac{E_0}{\epsilon t_a} \left[ e^{-\epsilon(t-t_e)}-e^{-\epsilon(t_c-t_e)} \right]$$

$\epsilon$ satisfies $\epsilon t_a = 1 - e^{-\epsilon (t_c - t_e)}$. For $t_a$ small, $\epsilon = 1/t_a$. 

Dimensionless parameters :

$R_d = \frac{2 \alpha}{\omega_g}$, 
$R_k = \frac{t_e-t_p}{t_p}$, 
$R_g = \frac{T_0}{2 t_p}$,
$R_a = \frac{t_a}{T_0}$


Other relations : 

$t_c = T_0 = 1/F_0$,
$t_a = \frac{1}{2\pi F_a}$,
$w_g = \pi / t_p$,
$OQ = t_e/T_0 = \frac{1+R_k}{2 R_g}$


From Fant, 1995, typical parameters are (for male) :

$F_a = 700$,
$R_k = 0.3$,
$R_g=1.2$

$R_d$ can be predicted from the following heuristics (Fant, 1995) :

$R_d = \frac{1}{0.11} (0.5 +1.2 R_k) (\frac{R_k}{4 R_g} + R_a)$

# %% [code]
F_a = 1500 #700
R_k = 0.3 #0.3
R_g=1.2
F_0=120.
#params from Gobl 1988 & Fant 1995

T_0=1/F_0
t_a = 1/(2*np.pi*F_a)
t_p = T_0/(2*R_g)
t_e = t_p*(1+R_k)

R_a = t_a/T_0
R_d = 1/0.11*(0.5 +1.2 *R_k)*(R_k/(4*R_g) + R_a)

OQ = t_e/T_0

omega = np.pi/t_p
alpha = R_d*omega/2.

print("t_a = {:.2f} ms, t_p= {:.2f} ms, t_e= {:.2f} ms \nOQ = {:.1f} % \nR_a = {:.3f}, R_d = {:.3f}".format(t_a*1000., t_p*1000,
                                                                                          t_e*1000, OQ*100,
                                                                                          R_a, R_d))


# %% [code]
#Find epsilon with newton procedure
def f_eps(x):
    return x*t_a-1+np.exp(-x*(T_0-t_e))

def f_prime_eps(x):
    return t_a - (T_0-t_e)*np.exp(-x*(T_0-t_e))

eps_0 = 1/t_a
epsilon = eps = newton(f_eps, eps_0, f_prime_eps)

print("eps_0 = {:.1f}, f(eps_0) = {:.4f}".format(eps_0, f_eps(eps_0)))
print("at last, eps = {:.1f}, f(eps) = {:.4f}".format(eps, f_eps(eps)))

# %% [raw]
def E_t(t, E_e=1.):
    E_0 = -E_e/(np.exp(alpha*t_e)*np.sin(omega*t_e))
    res = (t<=t_e)*E_0*np.exp(alpha*t)*np.sin(omega*t)
    res+=(t>t_e)*(-E_e/(epsilon*t_a)*(np.exp(-epsilon*(t-t_e))-np.exp(-epsilon*(T_0-t_e))))
    res+=(t<=T_0)*res
    return res
                                    

# %% [markdown]
**Plot model**

# %% [raw]
m=500
t=np.linspace(0, T_0, num=m)
E=E_t(t) #flow derivative
U=T_0*1./m*np.cumsum(E) #flow

# %% [raw]

pl.figure()
pl.title("Flow derivative")
pl.xlabel('t')
pl.ylabel('E')
pl.plot(t, E)
pl.show()


pl.figure()
pl.title("Flow")
pl.xlabel('t')
pl.ylabel('U')
pl.plot(t, U)
pl.show()

# %% [markdown]
### Parameters estimation (alternative)

# %% [markdown]
This time try to find alpha with the zero flow condition at t=T_0;

For $t_a$ small, residual flow at $t_e$ is 

$$U_e = E_e t_a K_a /2$$ with $K_a = 2$

See Fant, 1985 for general case.

also we have by integration before $t_e$ : 

$$ U_e = \frac{E_0  \left[ e^{\alpha t_e} (\alpha \sin(\omega_g t_e) - \omega_g \cos(\omega_g t_e)) + \omega_g \right]}{\alpha^2 + \omega_g^2} $$

# %% [code]
def f_alpha(alpha):
    u_e = t_a
    return u_e + (alpha-omega*1./np.tan(omega*t_e)+omega*np.exp(-alpha*t_e)/np.sin(omega*t_e))/(alpha**2+omega**2)

# %% [markdown]
Find alpha with secant method

# %% [code]

R_d = 1/0.11*(0.5 +1.2 *R_k)*(R_k/(4*R_g) + R_a)

OQ = t_e/T_0

omega = np.pi/t_p
alpha_0 = R_d*omega/2.

alpha=newton(f_alpha, alpha_0) #secant method
print("with secant method : alpha= {:.2f} (estimated value with heuristics : {:.2f})".format(alpha, alpha_0))


# %% [code]
def E_t(t, E_e=1., delay=0.):
    ''':param delay: delay (s), for example 0.4*(w_size)*1./fs'''
    t=t-delay
    E_0 = -E_e/(np.exp(alpha*t_e)*np.sin(omega*t_e))
    res = (t>0)*(t<=t_e)*E_0*np.exp(alpha*t)*np.sin(omega*t)
    res+=(t>t_e)*(-E_e/(epsilon*t_a)*(np.exp(-epsilon*(t-t_e))-np.exp(-epsilon*(T_0-t_e))))
    res+=(t<=T_0)*res
    return res
                       
m=w_size
t=np.linspace(0, w_size*1./fs, num=m)
E=E_t(t) #flow derivative
U=1./fs*np.cumsum(E) #flow


pl.figure()
pl.title("Flow derivative")
pl.xlabel('t')
pl.ylabel('E')
pl.plot(t, E)
pl.xlim([0,0.016])
pl.show()

pl.figure()
pl.title("Flow")
pl.xlabel('t')
pl.ylabel('U')
pl.plot(t, U)
pl.xlim([0,0.016])
pl.show()

# %% [markdown]
### Frequency analysis

# %% [code]
U_fft = np.fft.rfft(U, norm="ortho")
f = np.linspace(0, fs/2, m/2+1)

pl.figure(figsize=(8, 8))
pl.title("Power spectrum")
pl.xscale('log')
pl.xlabel('f')
pl.ylabel('Power (dB)')
pl.plot(f, 20*np.log10(np.abs(U_fft)))
pl.show()

#estimate slope
U_pow = 20*np.log10(np.abs(U_fft))

f_1 = 1000.
f_2 = 6000.
ind_1 = np.sum(f<f_1)
ind_2 = np.sum(f<f_2)
slope = U_pow[ind_2]-U_pow[ind_1]
slope /= np.log2(f_2)-np.log2(f_1)
print("Slope {:.2f} dB/octave".format(slope))

# %% [markdown]
## Waveguide

# %% [code]
l=0.169
rho=1.225
c=340.
Z0=rho*c
print("Z0 = {:.1f} SI".format(Z0))
tau = l/(2*c)

# %% [markdown]
### Loss-less tube

# %% [code]
def Z_omega(omega):
    return Z0*1j*np.tan(tau*omega)

# %% [code]
f = np.linspace(0, fs/2, m/2+1)
pl.figure(figsize=(10, 8))
pl.title("Power spectrum")
#pl.xscale('log')
pl.xlabel('f')
pl.ylabel('Power (dB)')
pl.plot(f, 20*np.log10(0.0001+np.abs(U_fft*Z_omega(2*np.pi*f))))
pl.show()

# %% [markdown]
### With termination resistance

# %% [markdown]
$$Z_{eq} = \frac{Z \cos(kl) + i Z_0 \sin(kl)}{Z_0 \cos(kl) + i Z \sin(kl)} $$
(impedance seen from glottis, not the same as transfer function because of radiation (+6dB/octave slope) )

with
$$Z = Z_0 \left( \frac{(kr)^2}{1+(kr)^2} + i \frac{kr}{1+(kr)^2}  \right)$$
(radiating sphere with a cross sectional area equal to the lip opening)


Examples A_mouth (cf Fleischer & al., 2015) :  
/a/ /i/ /u/ : 830.8 317.0 214.4 (mm^2)


** Other losses : ** 

From Hanna and al. 2016 :  
take $k = w/c - j \alpha$ with $\alpha = 1.2e-5 \sqrt{\omega}/R$ with $R$ the radius of the cylinder waveguide ($R \sim 0.01m$). It accounts for losses to the tube walls by viscous drag and thermal conduction. To match better the reality with further losses, Hanna and al. advise to increase $\alpha$ by a factor 5.

# %% [code]
def Z_out_omega(omega, r=0.02, reactance=True):
    k = omega/c
    kr_sq = (k*r)**2
    if reactance:
         return Z0*((kr_sq)/(1+kr_sq)+1j*k*r/(1+kr_sq))
    else:
         return Z0*((kr_sq)/(1+kr_sq))
    
def Z_eq_omega(omega, r=0.005, mode='nocorr', l=l):
    '''three modes for TAU = k, the pulsation.
    nocorr : k=omega/c
    loss : attenuation coefficient alpha = 1.2e-5 sqrt(omega) / R
    heavyloss : alpha increased by factor 5 
    
    WARNING : Actually, does not return Z_eq but transfer function p_out/u0'''
    res=np.zeros(len(omega), dtype=np.complex128)
    k=omega/c+0*1j
    if mode=='nocorr':
        pass
    else:
        R=0.01
        alpha = 1.2e-5
        if mode =='loss':
            pass
        elif mode=='heavyloss':
            alpha*=5
        else:
            raise ValueError("mode not recognized")
        k-=alpha*np.sqrt(omega)/R*1j

    Z_out = Z_out_omega(omega, r=r)
    Z_den = Z0*np.cos(k*l)+1j*Z_out*np.sin(k*l)
    res=Z_out*Z0/Z_den
    return res

# %% [code]
pl.figure()
pl.title("Power spectrum")
#pl.xscale('log')
pl.xlabel('f')
pl.ylabel('Termination impedance (dB)')
pl.plot(f, 20*np.log10(0.000001+np.abs(Z_out_omega(2*np.pi*f))))
pl.xlim(1000)
pl.ylim(30)
pl.show()

pl.figure(figsize=(8,6))
pl.title("Power spectrum")
pl.xscale('log')
pl.xlabel('f')
pl.ylabel('Total impedance (dB)')
pl.plot(f, 20*np.log10(1e-6+np.abs(Z_eq_omega(2*np.pi*f, mode="nocorr"))))
pl.plot(f, 20*np.log10(1e-6+np.abs(Z_eq_omega(2*np.pi*f, mode="loss"))), label="loss")
pl.plot(f, 20*np.log10(1e-6+np.abs(Z_eq_omega(2*np.pi*f, mode="heavyloss"))), label="heavyloss")
pl.legend()
pl.xlim(1000)
pl.ylim(-20)
pl.show()

# %% [code]
modes = ['nocorr', 'loss', 'heavyloss']

for mode in modes:
    pl.figure(figsize=(10,8))
    pl.title("Power spectrum mode: {}".format(mode))
    pl.xscale('log')
    pl.xlabel('f')
    pl.ylabel('Power (dB)')
    pl.plot(f, 20*np.log10(eps_log+np.abs(U_fft*Z_eq_omega(2*np.pi*f, r=0.005, mode=mode))), label="r=0.005")
    pl.plot(f, 20*np.log10(eps_log+np.abs(U_fft*Z_eq_omega(2*np.pi*f, r=0.01, mode=mode))), label="r=0.01")
    pl.xlim(500)
    pl.legend()
    pl.show()

# %% [markdown]
**FIR filter **

Causal FIR filter from TF

# %% [code]
def FIR_filter_TF(r=0.005, mode_loss="heavyloss", mode='nowindow', delta_t=0.2*w_size*1./fs, l=l):
    '''
    returns (t, h)
    :param mode: nowindow, windowtest, window : nowindow : edge effects, window = window + truncation
    :param delta_t: size of the window'''
    f=np.linspace(0,fs*1./2, w_size/2+1)
    tf_out = Z_eq_omega(2*np.pi*f, r=r, mode=mode_loss, l=l)   
    u_out = np.fft.irfft(tf_out, norm='ortho')
    #low pass
    f_c=6500.
    l_pass_b, l_pass_a = sg.butter(2, 2*f_c/(fs), btype='lowpass', output='ba')
    #high pass
    f_c=200.
    h_pass_b, h_pass_a = sg.butter(2, 2*f_c/(fs), btype='highpass', output='ba')
    
    u_out=sg.lfilter(l_pass_b, l_pass_a, u_out)
    u_out=sg.lfilter(h_pass_b, h_pass_a, u_out)
    
    t=np.linspace(0, w_size*1./fs, num=w_size)
    if mode=='nowindow':
        pass
    else:
        #Hann window
        hann_w = (t<delta_t)*(0.5-0.5*np.cos(np.pi*(1+t/delta_t)))
        u_out*=hann_w
        if mode == 'windowtest':
            pass
        elif mode == "window":
            ind_end = np.sum(t<delta_t)
            t = t[:ind_end]
            u_out = u_out[:ind_end]
        else:
            raise ValueError("mode not recognized")
    #windowing : take large window
    return t, u_out

# %% [code]
pl.figure()
pl.title("FIR Filter")
t,h1 = FIR_filter_TF(mode='nowindow')
t,h2 = FIR_filter_TF(mode='windowtest')
pl.plot(t, h1, label="IFFT")
pl.plot(t, h2, label="causal filter")
pl.xlabel('t')
pl.legend()
pl.show()

pl.figure()
pl.title("FIR Filter")
t,h3 = FIR_filter_TF(mode='window')
pl.plot(t, h3, label="causal filter")
pl.xlabel('t')
pl.show()


pl.figure()
pl.title("FIR Filter freq. response")
f_2=np.linspace(0,fs/2., len(t)/2+1)
h3_fft = np.fft.rfft(h3)
pl.plot(f_2, np.abs(h3_fft))
pl.xlabel('f')
pl.show()

print("size of truncated filter : {}".format(len(t)))

# %% [markdown]
### Waveform (time domain)

# %% [markdown]
Excitation

# %% [code]
u2 = 0*U
m_period=int(fs/F_0)
u2[2*m_period:]=U[:-2*m_period] 
u2[m_period:]+=U[:-m_period] 
u2 += U


# %% [markdown]
Example

# %% [code]
r_list = [0.0023, 0.0054,  0.0123] #u, i, a, from Arnela 2013

pl.figure(figsize=(10,8))
pl.title("Waveform")
t=np.linspace(0, w_size*1./fs, num=w_size)

#high pass filter
f_c=2000.
h_pass_b, h_pass_a = sg.butter(4, 2*f_c/(fs), btype='highpass', output='ba')
for i, r in enumerate(r_list):
    _, h = FIR_filter_TF(r=r, mode="window")
    u_out = np.convolve(u2, h, mode='full')
    u_out=u_out[:w_size]
    u_out = sg.lfilter(h_pass_b, h_pass_a, u_out)
    #normalize u
    u_out=u_out/(2*np.amax(np.abs(u_out)))
    pl.plot(t, u_out, label="r = {}".format(r))
pl.xlabel('t')
pl.xlim([0, 0.032])
pl.legend()
pl.show()


# %% [markdown]
### Sample generation

# %% [markdown]
l is taken randomly, std gaussian around 16.5cm. r is taken uniformly in the interval [0.002, 0.013]

# %% [code]
l_mean = 0.165
r_min=0.002
r_max=0.013

def l_random():
    return min(max(l_mean+0.1*np.random.randn(), 0.12), 0.20)

def r_random():
    return r_min+(r_max-r_min)*np.random.random()


# %% [raw]
n_samples= 200

r_arr = np.linspace(r_min, r_max, num=n_samples)
ind_range=fs*np.asarray([0.003, 0.032-mult*0.008])
#f_c = 1000
#h_pass_b, h_pass_a = sg.butter(6, 2*f_c/(fs), btype='highpass', output='ba')

for j in range(n_samples):
    l=l_random()
    print("u = {:.2f}, r={:.2f}cm, l={:.1f} cm".format(ind*1./n_samples, r_arr[ind]*100, l*100))
    r=r_arr[j]
    _, h = FIR_filter_TF(r=r, mode="window", l=l)
    u_out = np.convolve(u2, h, mode='full')
    ind_begin = np.random.randint(*ind_range)  
    u_out=u_out[ind_begin:ind_begin+output_wsize]
    #export u_out
    #...
